# Supplementary material for: Towards an integrated neonatal brain and cardiac examination capability at 7 T: electromagnetic field simulations and early phantom experiments using an 8-channel dipole array
Source: MAGMA. 2022 Jan 8;35(5):765–78. doi: 10.1007/s10334-021-00988-z (PMC9463228; doi:10.1007/s10334-021-00988-z)
Supplement: Supplementary file 1 — Supplementary file1 (STEP 16229 kb) [file 10334_2021_988_MOESM1_ESM.step]

ISO-10303-21
HEADER
FILE_DESCRIPTION(('STEP AP214'),'1')
FILE_NAME('CoilArray_and_Phantom.step','2021-10-21T09:20:08',('jc19'),(' '),'Spatial InterOp 3D',' ',' ')
FILE_SCHEMA(('AUTOMOTIVE_DESIGN { 1 0 10303 214 1 1 1 1 }'))
ENDSEC
DATA
#1=MECHANICAL_DESIGN_GEOMETRIC_PRESENTATION_REPRESENTATION(' ',(#76,#77,#78,#79,#80,#81,#82,#83,#84,#85,#86,#87,#88,#89,#90,#91,#92,#93,#94,#95,#96,#97,#98,#99,#100,#101,#102,#103,#104,#105,#106,#107,#108,#109,#110,#111,#112,#113,#114,#115,#116,#117,#118,#119,#120,#121,#122,#123,#124,#125,#126,#127,#128,#129,#130,#131,#132,#133,#134,#135,#136,#137,#138,#139,#140,#141,#142,#143,#144,#145,#146,#147…
#2=PRODUCT_DEFINITION_CONTEXT('',#190,'design')
#3=APPLICATION_PROTOCOL_DEFINITION('INTERNATIONAL STANDARD','automotive_design',1994,#190)
#4=PRODUCT_CATEGORY_RELATIONSHIP('NONE','NONE',#191,#192)
#5=SHAPE_DEFINITION_REPRESENTATION(#193,#194)
#6=SHAPE_DEFINITION_REPRESENTATION(#193,#195)
#7=SHAPE_DEFINITION_REPRESENTATION(#193,#196)
#8=SHAPE_DEFINITION_REPRESENTATION(#193,#197)
#9=SHAPE_DEFINITION_REPRESENTATION(#193,#198)
#10=SHAPE_DEFINITION_REPRESENTATION(#193,#199)
#11=SHAPE_DEFINITION_REPRESENTATION(#193,#200)
#12=SHAPE_DEFINITION_REPRESENTATION(#193,#201)
#13=SHAPE_DEFINITION_REPRESENTATION(#193,#202)
#14=SHAPE_DEFINITION_REPRESENTATION(#193,#203)
#15=SHAPE_DEFINITION_REPRESENTATION(#193,#204)
#16=SHAPE_DEFINITION_REPRESENTATION(#193,#205)
#17=SHAPE_DEFINITION_REPRESENTATION(#193,#206)
#18=SHAPE_DEFINITION_REPRESENTATION(#193,#207)
#19=SHAPE_DEFINITION_REPRESENTATION(#193,#208)
#20=SHAPE_DEFINITION_REPRESENTATION(#193,#209)
#21=SHAPE_DEFINITION_REPRESENTATION(#193,#210)
#22=SHAPE_DEFINITION_REPRESENTATION(#193,#211)
#23=SHAPE_DEFINITION_REPRESENTATION(#193,#212)
#24=SHAPE_DEFINITION_REPRESENTATION(#193,#213)
#25=SHAPE_DEFINITION_REPRESENTATION(#193,#214)
#26=SHAPE_DEFINITION_REPRESENTATION(#193,#215)
#27=SHAPE_DEFINITION_REPRESENTATION(#193,#216)
#28=SHAPE_DEFINITION_REPRESENTATION(#193,#217)
#29=SHAPE_DEFINITION_REPRESENTATION(#193,#218)
#30=SHAPE_DEFINITION_REPRESENTATION(#193,#219)
#31=SHAPE_DEFINITION_REPRESENTATION(#193,#220)
#32=SHAPE_DEFINITION_REPRESENTATION(#193,#221)
#33=SHAPE_DEFINITION_REPRESENTATION(#193,#222)
#34=SHAPE_DEFINITION_REPRESENTATION(#193,#223)
#35=SHAPE_DEFINITION_REPRESENTATION(#193,#224)
#36=SHAPE_DEFINITION_REPRESENTATION(#193,#225)
#37=SHAPE_DEFINITION_REPRESENTATION(#193,#226)
#38=SHAPE_DEFINITION_REPRESENTATION(#193,#227)
#39=SHAPE_DEFINITION_REPRESENTATION(#193,#228)
#40=SHAPE_DEFINITION_REPRESENTATION(#193,#229)
#41=SHAPE_DEFINITION_REPRESENTATION(#193,#230)
#42=SHAPE_DEFINITION_REPRESENTATION(#193,#231)
#43=SHAPE_DEFINITION_REPRESENTATION(#193,#232)
#44=SHAPE_DEFINITION_REPRESENTATION(#193,#233)
#45=SHAPE_DEFINITION_REPRESENTATION(#193,#234)
#46=SHAPE_DEFINITION_REPRESENTATION(#193,#235)
#47=SHAPE_DEFINITION_REPRESENTATION(#193,#236)
#48=SHAPE_DEFINITION_REPRESENTATION(#193,#237)
#49=SHAPE_DEFINITION_REPRESENTATION(#193,#238)
#50=SHAPE_DEFINITION_REPRESENTATION(#193,#239)
#51=SHAPE_DEFINITION_REPRESENTATION(#193,#240)
#52=SHAPE_DEFINITION_REPRESENTATION(#193,#241)
#53=SHAPE_DEFINITION_REPRESENTATION(#193,#242)
#54=SHAPE_DEFINITION_REPRESENTATION(#193,#243)
#55=SHAPE_DEFINITION_REPRESENTATION(#193,#244)
#56=SHAPE_DEFINITION_REPRESENTATION(#193,#245)
#57=SHAPE_DEFINITION_REPRESENTATION(#193,#246)
#58=SHAPE_DEFINITION_REPRESENTATION(#193,#247)
#59=SHAPE_DEFINITION_REPRESENTATION(#193,#248)
#60=SHAPE_DEFINITION_REPRESENTATION(#193,#249)
#61=SHAPE_DEFINITION_REPRESENTATION(#193,#250)
#62=SHAPE_DEFINITION_REPRESENTATION(#193,#251)
#63=SHAPE_DEFINITION_REPRESENTATION(#193,#252)
#64=SHAPE_DEFINITION_REPRESENTATION(#193,#253)
#65=SHAPE_DEFINITION_REPRESENTATION(#193,#254)
#66=SHAPE_DEFINITION_REPRESENTATION(#193,#255)
#67=SHAPE_DEFINITION_REPRESENTATION(#193,#256)
#68=SHAPE_DEFINITION_REPRESENTATION(#193,#257)
#69=SHAPE_DEFINITION_REPRESENTATION(#193,#258)
#70=SHAPE_DEFINITION_REPRESENTATION(#193,#259)
#71=SHAPE_DEFINITION_REPRESENTATION(#193,#260)
#72= (GEOMETRIC_REPRESENTATION_CONTEXT(3)GLOBAL_UNCERTAINTY_ASSIGNED_CONTEXT((#263))GLOBAL_UNIT_ASSIGNED_CONTEXT((#265,#266,#267))REPRESENTATION_CONTEXT('NONE','WORKSPACE'))
#76=STYLED_ITEM('',(#269),#270)
#77=STYLED_ITEM('',(#271),#272)
#78=STYLED_ITEM('',(#273),#274)
#79=STYLED_ITEM('',(#275),#276)
#80=STYLED_ITEM('',(#277),#278)
#81=STYLED_ITEM('',(#279),#280)
#82=STYLED_ITEM('',(#281),#282)
#83=STYLED_ITEM('',(#283),#284)
#84=STYLED_ITEM('',(#285),#286)
#85=STYLED_ITEM('',(#287),#288)
#86=STYLED_ITEM('',(#289),#290)
#87=STYLED_ITEM('',(#291),#292)
#88=STYLED_ITEM('',(#293),#294)
#89=STYLED_ITEM('',(#295),#296)
#90=STYLED_ITEM('',(#297),#298)
#91=STYLED_ITEM('',(#299),#300)
#92=STYLED_ITEM('',(#301),#302)
#93=STYLED_ITEM('',(#303),#304)
#94=STYLED_ITEM('',(#305),#306)
#95=STYLED_ITEM('',(#307),#308)
#96=STYLED_ITEM('',(#309),#310)
#97=STYLED_ITEM('',(#311),#312)
#98=STYLED_ITEM('',(#313),#314)
#99=STYLED_ITEM('',(#315),#316)
#100=STYLED_ITEM('',(#317),#318)
#101=STYLED_ITEM('',(#319),#320)
#102=STYLED_ITEM('',(#321),#322)
#103=STYLED_ITEM('',(#323),#324)
#104=STYLED_ITEM('',(#325),#326)
#105=STYLED_ITEM('',(#327),#328)
#106=STYLED_ITEM('',(#329),#330)
#107=STYLED_ITEM('',(#331),#332)
#108=STYLED_ITEM('',(#333),#334)
#109=STYLED_ITEM('',(#335),#336)
#110=STYLED_ITEM('',(#337),#338)
#111=STYLED_ITEM('',(#339),#340)
#112=STYLED_ITEM('',(#341),#342)
#113=STYLED_ITEM('',(#343),#344)
#114=STYLED_ITEM('',(#345),#346)
#115=STYLED_ITEM('',(#347),#348)
#116=STYLED_ITEM('',(#349),#350)
#117=STYLED_ITEM('',(#351),#352)
#118=STYLED_ITEM('',(#353),#354)
#119=STYLED_ITEM('',(#355),#356)
#120=STYLED_ITEM('',(#357),#358)
#121=STYLED_ITEM('',(#359),#360)
#122=STYLED_ITEM('',(#361),#362)
#123=STYLED_ITEM('',(#363),#364)
#124=STYLED_ITEM('',(#365),#366)
#125=STYLED_ITEM('',(#367),#368)
#126=STYLED_ITEM('',(#369),#370)
#127=STYLED_ITEM('',(#371),#372)
#128=STYLED_ITEM('',(#373),#374)
#129=STYLED_ITEM('',(#375),#376)
#130=STYLED_ITEM('',(#377),#378)
#131=STYLED_ITEM('',(#379),#380)
#132=STYLED_ITEM('',(#381),#382)
#133=STYLED_ITEM('',(#383),#384)
#134=STYLED_ITEM('',(#385),#386)
#135=STYLED_ITEM('',(#387),#388)
#136=STYLED_ITEM('',(#389),#390)
#137=STYLED_ITEM('',(#391),#392)
#138=STYLED_ITEM('',(#393),#394)
#139=STYLED_ITEM('',(#395),#396)
#140=STYLED_ITEM('',(#397),#398)
#141=STYLED_ITEM('',(#399),#400)
#142=STYLED_ITEM('',(#401),#402)
#143=STYLED_ITEM('',(#403),#404)
#144=STYLED_ITEM('',(#405),#406)
#145=STYLED_ITEM('',(#407),#408)
#146=STYLED_ITEM('',(#409),#410)
#147=STYLED_ITEM('',(#411),#412)
#148=STYLED_ITEM('',(#413),#414)
#149=STYLED_ITEM('',(#415),#416)
#150=STYLED_ITEM('',(#417),#418)
#151=STYLED_ITEM('',(#419),#420)
#152=STYLED_ITEM('',(#421),#422)
#153=STYLED_ITEM('',(#423),#424)
#154=STYLED_ITEM('',(#425),#426)
#155=STYLED_ITEM('',(#427),#428)
#156=STYLED_ITEM('',(#429),#430)
#157=STYLED_ITEM('',(#431),#432)
#158=STYLED_ITEM('',(#433),#434)
#159=STYLED_ITEM('',(#435),#436)
#160=STYLED_ITEM('',(#437),#438)
#161=STYLED_ITEM('',(#439),#440)
#162=STYLED_ITEM('',(#441),#442)
#163=STYLED_ITEM('',(#443),#444)
#164=STYLED_ITEM('',(#445),#446)
#165=STYLED_ITEM('',(#447),#448)
#166=STYLED_ITEM('',(#449),#450)
#167=STYLED_ITEM('',(#451),#452)
#168=STYLED_ITEM('',(#453),#454)
#169=STYLED_ITEM('',(#455),#456)
#170=STYLED_ITEM('',(#457),#458)
#171=STYLED_ITEM('',(#459),#460)
#172=STYLED_ITEM('',(#461),#462)
#173=STYLED_ITEM('',(#463),#464)
#174=STYLED_ITEM('',(#465),#466)
#175=STYLED_ITEM('',(#467),#468)
#176=STYLED_ITEM('',(#469),#470)
#177=STYLED_ITEM('',(#471),#472)
#178=STYLED_ITEM('',(#473),#474)
#179=STYLED_ITEM('',(#475),#476)
#180=STYLED_ITEM('',(#477),#478)
#181=STYLED_ITEM('',(#479),#480)
#182=STYLED_ITEM('',(#481),#482)
#183=STYLED_ITEM('',(#483),#484)
#184=STYLED_ITEM('',(#485),#486)
#185=STYLED_ITEM('',(#487),#488)
#186=STYLED_ITEM('',(#489),#490)
#187=STYLED_ITEM('',(#491),#492)
#188=STYLED_ITEM('',(#493),#494)
#189=STYLED_ITEM('',(#495),#496)
#190=APPLICATION_CONTEXT(' ')
#191=PRODUCT_CATEGORY('part','NONE')
#192=PRODUCT_RELATED_PRODUCT_CATEGORY('detail',' ',(#497))
#193=PRODUCT_DEFINITION_SHAPE('NONE','NONE',#498)
#194=ADVANCED_BREP_SHAPE_REPRESENTATION('1',(#270,#499),#72)
#195=ADVANCED_BREP_SHAPE_REPRESENTATION('2',(#272,#500),#72)
#196=ADVANCED_BREP_SHAPE_REPRESENTATION('3',(#274,#501),#72)
#197=ADVANCED_BREP_SHAPE_REPRESENTATION('4',(#276,#502),#72)
#198=ADVANCED_BREP_SHAPE_REPRESENTATION('Dipoles|Dipole 1|D1_Circuit_PCB',(#278,#503),#72)
#199=ADVANCED_BREP_SHAPE_REPRESENTATION('5',(#280,#504),#72)
#200=ADVANCED_BREP_SHAPE_REPRESENTATION('6',(#282,#505),#72)
#201=ADVANCED_BREP_SHAPE_REPRESENTATION('Dipoles|Dipole 1|D1_Dipole_PCB',(#284,#506),#72)
#202=ADVANCED_BREP_SHAPE_REPRESENTATION('7',(#298,#507),#72)
#203=ADVANCED_BREP_SHAPE_REPRESENTATION('8',(#300,#508),#72)
#204=ADVANCED_BREP_SHAPE_REPRESENTATION('9',(#302,#509),#72)
#205=ADVANCED_BREP_SHAPE_REPRESENTATION('10',(#304,#510),#72)
#206=ADVANCED_BREP_SHAPE_REPRESENTATION('Dipoles|Dipole 2|D2_Circuit_PCB',(#306,#511),#72)
#207=ADVANCED_BREP_SHAPE_REPRESENTATION('11',(#308,#512),#72)
#208=ADVANCED_BREP_SHAPE_REPRESENTATION('12',(#310,#513),#72)
#209=ADVANCED_BREP_SHAPE_REPRESENTATION('Dipoles|Dipole 2|D2_Dipole_PCB',(#312,#514),#72)
#210=ADVANCED_BREP_SHAPE_REPRESENTATION('13',(#326,#515),#72)
#211=ADVANCED_BREP_SHAPE_REPRESENTATION('14',(#328,#516),#72)
#212=ADVANCED_BREP_SHAPE_REPRESENTATION('15',(#330,#517),#72)
#213=ADVANCED_BREP_SHAPE_REPRESENTATION('16',(#332,#518),#72)
#214=ADVANCED_BREP_SHAPE_REPRESENTATION('Dipoles|Dipole 3|D3_Circuit_PCB',(#334,#519),#72)
#215=ADVANCED_BREP_SHAPE_REPRESENTATION('17',(#336,#520),#72)
#216=ADVANCED_BREP_SHAPE_REPRESENTATION('18',(#338,#521),#72)
#217=ADVANCED_BREP_SHAPE_REPRESENTATION('Dipoles|Dipole 3|D3_Dipole_PCB',(#340,#522),#72)
#218=ADVANCED_BREP_SHAPE_REPRESENTATION('19',(#354,#523),#72)
#219=ADVANCED_BREP_SHAPE_REPRESENTATION('20',(#356,#524),#72)
#220=ADVANCED_BREP_SHAPE_REPRESENTATION('21',(#358,#525),#72)
#221=ADVANCED_BREP_SHAPE_REPRESENTATION('22',(#360,#526),#72)
#222=ADVANCED_BREP_SHAPE_REPRESENTATION('Dipoles|Dipole 4|D4_Circuit_PCB',(#362,#527),#72)
#223=ADVANCED_BREP_SHAPE_REPRESENTATION('23',(#364,#528),#72)
#224=ADVANCED_BREP_SHAPE_REPRESENTATION('24',(#366,#529),#72)
#225=ADVANCED_BREP_SHAPE_REPRESENTATION('Dipoles|Dipole 4|D4_Dipole_PCB',(#368,#530),#72)
#226=ADVANCED_BREP_SHAPE_REPRESENTATION('25',(#382,#531),#72)
#227=ADVANCED_BREP_SHAPE_REPRESENTATION('26',(#384,#532),#72)
#228=ADVANCED_BREP_SHAPE_REPRESENTATION('27',(#386,#533),#72)
#229=ADVANCED_BREP_SHAPE_REPRESENTATION('28',(#388,#534),#72)
#230=ADVANCED_BREP_SHAPE_REPRESENTATION('Dipoles|Dipole 5|D5_Circuit_PCB',(#390,#535),#72)
#231=ADVANCED_BREP_SHAPE_REPRESENTATION('29',(#392,#536),#72)
#232=ADVANCED_BREP_SHAPE_REPRESENTATION('30',(#394,#537),#72)
#233=ADVANCED_BREP_SHAPE_REPRESENTATION('Dipoles|Dipole 5|D5_Dipole_PCB',(#396,#538),#72)
#234=ADVANCED_BREP_SHAPE_REPRESENTATION('31',(#410,#539),#72)
#235=ADVANCED_BREP_SHAPE_REPRESENTATION('32',(#412,#540),#72)
#236=ADVANCED_BREP_SHAPE_REPRESENTATION('33',(#414,#541),#72)
#237=ADVANCED_BREP_SHAPE_REPRESENTATION('34',(#416,#542),#72)
#238=ADVANCED_BREP_SHAPE_REPRESENTATION('Dipoles|Dipole 6|D6_Circuit_PCB',(#418,#543),#72)
#239=ADVANCED_BREP_SHAPE_REPRESENTATION('35',(#420,#544),#72)
#240=ADVANCED_BREP_SHAPE_REPRESENTATION('36',(#422,#545),#72)
#241=ADVANCED_BREP_SHAPE_REPRESENTATION('Dipoles|Dipole 6|D6_Dipole_PCB',(#424,#546),#72)
#242=ADVANCED_BREP_SHAPE_REPRESENTATION('37',(#438,#547),#72)
#243=ADVANCED_BREP_SHAPE_REPRESENTATION('38',(#440,#548),#72)
#244=ADVANCED_BREP_SHAPE_REPRESENTATION('39',(#442,#549),#72)
#245=ADVANCED_BREP_SHAPE_REPRESENTATION('40',(#444,#550),#72)
#246=ADVANCED_BREP_SHAPE_REPRESENTATION('Dipoles|Dipole 7|D7_Circuit_PCB',(#446,#551),#72)
#247=ADVANCED_BREP_SHAPE_REPRESENTATION('41',(#448,#552),#72)
#248=ADVANCED_BREP_SHAPE_REPRESENTATION('42',(#450,#553),#72)
#249=ADVANCED_BREP_SHAPE_REPRESENTATION('Dipoles|Dipole 7|D7_Dipole_PCB',(#452,#554),#72)
#250=ADVANCED_BREP_SHAPE_REPRESENTATION('43',(#466,#555),#72)
#251=ADVANCED_BREP_SHAPE_REPRESENTATION('44',(#468,#556),#72)
#252=ADVANCED_BREP_SHAPE_REPRESENTATION('45',(#470,#557),#72)
#253=ADVANCED_BREP_SHAPE_REPRESENTATION('46',(#472,#558),#72)
#254=ADVANCED_BREP_SHAPE_REPRESENTATION('Dipoles|Dipole 8|D8_Circuit_PCB',(#474,#559),#72)
#255=ADVANCED_BREP_SHAPE_REPRESENTATION('47',(#476,#560),#72)
#256=ADVANCED_BREP_SHAPE_REPRESENTATION('48',(#478,#561),#72)
#257=ADVANCED_BREP_SHAPE_REPRESENTATION('Dipoles|Dipole 8|D8_Dipole_PCB',(#480,#562),#72)
#258=ADVANCED_BREP_SHAPE_REPRESENTATION('BabyPhantom|PhantomContent',(#494,#563),#72)
#259=ADVANCED_BREP_SHAPE_REPRESENTATION('BabyPhantom|PhantomShell',(#496,#564),#72)
#260=GEOMETRICALLY_BOUNDED_SURFACE_SHAPE_REPRESENTATION('49',(#565,#566),#72)
#263=UNCERTAINTY_MEASURE_WITH_UNIT(LENGTH_MEASURE(1.0E-06),#265,'','')
#265= (CONVERSION_BASED_UNIT('MILLIMETRE',#569)LENGTH_UNIT()NAMED_UNIT(#572))
#266= (NAMED_UNIT(#574)PLANE_ANGLE_UNIT()SI_UNIT($,.RADIAN.))
#267= (NAMED_UNIT(#574)SOLID_ANGLE_UNIT()SI_UNIT($,.STERADIAN.))
#269=PRESENTATION_STYLE_ASSIGNMENT((#580))
#270=MANIFOLD_SOLID_BREP('Dipoles|Dipole 1|D1_Circuit',#581)
#271=PRESENTATION_STYLE_ASSIGNMENT((#582))
#272=MANIFOLD_SOLID_BREP('Dipoles|Dipole 1|D1_Circuit',#583)
#273=PRESENTATION_STYLE_ASSIGNMENT((#584))
#274=MANIFOLD_SOLID_BREP('Dipoles|Dipole 1|D1_Circuit',#585)
#275=PRESENTATION_STYLE_ASSIGNMENT((#586))
#276=MANIFOLD_SOLID_BREP('Dipoles|Dipole 1|D1_Circuit',#587)
#277=PRESENTATION_STYLE_ASSIGNMENT((#588))
#278=MANIFOLD_SOLID_BREP('Dipoles|Dipole 1|D1_Circuit_PCB',#589)
#279=PRESENTATION_STYLE_ASSIGNMENT((#590))
#280=MANIFOLD_SOLID_BREP('Dipoles|Dipole 1|D1_Dipole',#591)
#281=PRESENTATION_STYLE_ASSIGNMENT((#592))
#282=MANIFOLD_SOLID_BREP('Dipoles|Dipole 1|D1_Dipole',#593)
#283=PRESENTATION_STYLE_ASSIGNMENT((#594))
#284=MANIFOLD_SOLID_BREP('Dipoles|Dipole 1|D1_Dipole_PCB',#595)
#285=PRESENTATION_STYLE_ASSIGNMENT((#596))
#286=COMPOSITE_CURVE('Dipoles|Dipole 1|D1_L1',(#597),.U.)
#287=PRESENTATION_STYLE_ASSIGNMENT((#598))
#288=COMPOSITE_CURVE('Dipoles|Dipole 1|D1_L2',(#599),.U.)
#289=PRESENTATION_STYLE_ASSIGNMENT((#600))
#290=COMPOSITE_CURVE('Dipoles|Dipole 1|D1_SC1',(#601),.U.)
#291=PRESENTATION_STYLE_ASSIGNMENT((#602))
#292=COMPOSITE_CURVE('Dipoles|Dipole 1|D1_SC2',(#603),.U.)
#293=PRESENTATION_STYLE_ASSIGNMENT((#604))
#294=COMPOSITE_CURVE('Dipoles|Dipole 1|D1_PC',(#605),.U.)
#295=PRESENTATION_STYLE_ASSIGNMENT((#606))
#296=COMPOSITE_CURVE('Dipoles|Dipole 1|D1_Source',(#607),.U.)
#297=PRESENTATION_STYLE_ASSIGNMENT((#608))
#298=MANIFOLD_SOLID_BREP('Dipoles|Dipole 2|D2_Circuit',#609)
#299=PRESENTATION_STYLE_ASSIGNMENT((#610))
#300=MANIFOLD_SOLID_BREP('Dipoles|Dipole 2|D2_Circuit',#611)
#301=PRESENTATION_STYLE_ASSIGNMENT((#612))
#302=MANIFOLD_SOLID_BREP('Dipoles|Dipole 2|D2_Circuit',#613)
#303=PRESENTATION_STYLE_ASSIGNMENT((#614))
#304=MANIFOLD_SOLID_BREP('Dipoles|Dipole 2|D2_Circuit',#615)
#305=PRESENTATION_STYLE_ASSIGNMENT((#616))
#306=MANIFOLD_SOLID_BREP('Dipoles|Dipole 2|D2_Circuit_PCB',#617)
#307=PRESENTATION_STYLE_ASSIGNMENT((#618))
#308=MANIFOLD_SOLID_BREP('Dipoles|Dipole 2|D2_Dipole',#619)
#309=PRESENTATION_STYLE_ASSIGNMENT((#620))
#310=MANIFOLD_SOLID_BREP('Dipoles|Dipole 2|D2_Dipole',#621)
#311=PRESENTATION_STYLE_ASSIGNMENT((#622))
#312=MANIFOLD_SOLID_BREP('Dipoles|Dipole 2|D2_Dipole_PCB',#623)
#313=PRESENTATION_STYLE_ASSIGNMENT((#624))
#314=COMPOSITE_CURVE('Dipoles|Dipole 2|D2_L1',(#625),.U.)
#315=PRESENTATION_STYLE_ASSIGNMENT((#626))
#316=COMPOSITE_CURVE('Dipoles|Dipole 2|D2_L2',(#627),.U.)
#317=PRESENTATION_STYLE_ASSIGNMENT((#628))
#318=COMPOSITE_CURVE('Dipoles|Dipole 2|D2_SC1',(#629),.U.)
#319=PRESENTATION_STYLE_ASSIGNMENT((#630))
#320=COMPOSITE_CURVE('Dipoles|Dipole 2|D2_SC2',(#631),.U.)
#321=PRESENTATION_STYLE_ASSIGNMENT((#632))
#322=COMPOSITE_CURVE('Dipoles|Dipole 2|D2_PC',(#633),.U.)
#323=PRESENTATION_STYLE_ASSIGNMENT((#634))
#324=COMPOSITE_CURVE('Dipoles|Dipole 2|D2_Source',(#635),.U.)
#325=PRESENTATION_STYLE_ASSIGNMENT((#636))
#326=MANIFOLD_SOLID_BREP('Dipoles|Dipole 3|D3_Circuit',#637)
#327=PRESENTATION_STYLE_ASSIGNMENT((#638))
#328=MANIFOLD_SOLID_BREP('Dipoles|Dipole 3|D3_Circuit',#639)
#329=PRESENTATION_STYLE_ASSIGNMENT((#640))
#330=MANIFOLD_SOLID_BREP('Dipoles|Dipole 3|D3_Circuit',#641)
#331=PRESENTATION_STYLE_ASSIGNMENT((#642))
#332=MANIFOLD_SOLID_BREP('Dipoles|Dipole 3|D3_Circuit',#643)
#333=PRESENTATION_STYLE_ASSIGNMENT((#644))
#334=MANIFOLD_SOLID_BREP('Dipoles|Dipole 3|D3_Circuit_PCB',#645)
#335=PRESENTATION_STYLE_ASSIGNMENT((#646))
#336=MANIFOLD_SOLID_BREP('Dipoles|Dipole 3|D3_Dipole',#647)
#337=PRESENTATION_STYLE_ASSIGNMENT((#648))
#338=MANIFOLD_SOLID_BREP('Dipoles|Dipole 3|D3_Dipole',#649)
#339=PRESENTATION_STYLE_ASSIGNMENT((#650))
#340=MANIFOLD_SOLID_BREP('Dipoles|Dipole 3|D3_Dipole_PCB',#651)
#341=PRESENTATION_STYLE_ASSIGNMENT((#652))
#342=COMPOSITE_CURVE('Dipoles|Dipole 3|D3_L1',(#653),.U.)
#343=PRESENTATION_STYLE_ASSIGNMENT((#654))
#344=COMPOSITE_CURVE('Dipoles|Dipole 3|D3_L2',(#655),.U.)
#345=PRESENTATION_STYLE_ASSIGNMENT((#656))
#346=COMPOSITE_CURVE('Dipoles|Dipole 3|D3_SC1',(#657),.U.)
#347=PRESENTATION_STYLE_ASSIGNMENT((#658))
#348=COMPOSITE_CURVE('Dipoles|Dipole 3|D3_SC2',(#659),.U.)
#349=PRESENTATION_STYLE_ASSIGNMENT((#660))
#350=COMPOSITE_CURVE('Dipoles|Dipole 3|D3_PC',(#661),.U.)
#351=PRESENTATION_STYLE_ASSIGNMENT((#662))
#352=COMPOSITE_CURVE('Dipoles|Dipole 3|D3_Source',(#663),.U.)
#353=PRESENTATION_STYLE_ASSIGNMENT((#664))
#354=MANIFOLD_SOLID_BREP('Dipoles|Dipole 4|D4_Circuit',#665)
#355=PRESENTATION_STYLE_ASSIGNMENT((#666))
#356=MANIFOLD_SOLID_BREP('Dipoles|Dipole 4|D4_Circuit',#667)
#357=PRESENTATION_STYLE_ASSIGNMENT((#668))
#358=MANIFOLD_SOLID_BREP('Dipoles|Dipole 4|D4_Circuit',#669)
#359=PRESENTATION_STYLE_ASSIGNMENT((#670))
#360=MANIFOLD_SOLID_BREP('Dipoles|Dipole 4|D4_Circuit',#671)
#361=PRESENTATION_STYLE_ASSIGNMENT((#672))
#362=MANIFOLD_SOLID_BREP('Dipoles|Dipole 4|D4_Circuit_PCB',#673)
#363=PRESENTATION_STYLE_ASSIGNMENT((#674))
#364=MANIFOLD_SOLID_BREP('Dipoles|Dipole 4|D4_Dipole',#675)
#365=PRESENTATION_STYLE_ASSIGNMENT((#676))
#366=MANIFOLD_SOLID_BREP('Dipoles|Dipole 4|D4_Dipole',#677)
#367=PRESENTATION_STYLE_ASSIGNMENT((#678))
#368=MANIFOLD_SOLID_BREP('Dipoles|Dipole 4|D4_Dipole_PCB',#679)
#369=PRESENTATION_STYLE_ASSIGNMENT((#680))
#370=COMPOSITE_CURVE('Dipoles|Dipole 4|D4_L1',(#681),.U.)
#371=PRESENTATION_STYLE_ASSIGNMENT((#682))
#372=COMPOSITE_CURVE('Dipoles|Dipole 4|D4_L2',(#683),.U.)
#373=PRESENTATION_STYLE_ASSIGNMENT((#684))
#374=COMPOSITE_CURVE('Dipoles|Dipole 4|D4_SC1',(#685),.U.)
#375=PRESENTATION_STYLE_ASSIGNMENT((#686))
#376=COMPOSITE_CURVE('Dipoles|Dipole 4|D4_SC2',(#687),.U.)
#377=PRESENTATION_STYLE_ASSIGNMENT((#688))
#378=COMPOSITE_CURVE('Dipoles|Dipole 4|D4_PC',(#689),.U.)
#379=PRESENTATION_STYLE_ASSIGNMENT((#690))
#380=COMPOSITE_CURVE('Dipoles|Dipole 4|D4_Source',(#691),.U.)
#381=PRESENTATION_STYLE_ASSIGNMENT((#692))
#382=MANIFOLD_SOLID_BREP('Dipoles|Dipole 5|D5_Circuit',#693)
#383=PRESENTATION_STYLE_ASSIGNMENT((#694))
#384=MANIFOLD_SOLID_BREP('Dipoles|Dipole 5|D5_Circuit',#695)
#385=PRESENTATION_STYLE_ASSIGNMENT((#696))
#386=MANIFOLD_SOLID_BREP('Dipoles|Dipole 5|D5_Circuit',#697)
#387=PRESENTATION_STYLE_ASSIGNMENT((#698))
#388=MANIFOLD_SOLID_BREP('Dipoles|Dipole 5|D5_Circuit',#699)
#389=PRESENTATION_STYLE_ASSIGNMENT((#700))
#390=MANIFOLD_SOLID_BREP('Dipoles|Dipole 5|D5_Circuit_PCB',#701)
#391=PRESENTATION_STYLE_ASSIGNMENT((#702))
#392=MANIFOLD_SOLID_BREP('Dipoles|Dipole 5|D5_Dipole',#703)
#393=PRESENTATION_STYLE_ASSIGNMENT((#704))
#394=MANIFOLD_SOLID_BREP('Dipoles|Dipole 5|D5_Dipole',#705)
#395=PRESENTATION_STYLE_ASSIGNMENT((#706))
#396=MANIFOLD_SOLID_BREP('Dipoles|Dipole 5|D5_Dipole_PCB',#707)
#397=PRESENTATION_STYLE_ASSIGNMENT((#708))
#398=COMPOSITE_CURVE('Dipoles|Dipole 5|D5_L1',(#709),.U.)
#399=PRESENTATION_STYLE_ASSIGNMENT((#710))
#400=COMPOSITE_CURVE('Dipoles|Dipole 5|D5_L2',(#711),.U.)
#401=PRESENTATION_STYLE_ASSIGNMENT((#712))
#402=COMPOSITE_CURVE('Dipoles|Dipole 5|D5_SC1',(#713),.U.)
#403=PRESENTATION_STYLE_ASSIGNMENT((#714))
#404=COMPOSITE_CURVE('Dipoles|Dipole 5|D5_SC2',(#715),.U.)
#405=PRESENTATION_STYLE_ASSIGNMENT((#716))
#406=COMPOSITE_CURVE('Dipoles|Dipole 5|D5_PC',(#717),.U.)
#407=PRESENTATION_STYLE_ASSIGNMENT((#718))
#408=COMPOSITE_CURVE('Dipoles|Dipole 5|D5_Source',(#719),.U.)
#409=PRESENTATION_STYLE_ASSIGNMENT((#720))
#410=MANIFOLD_SOLID_BREP('Dipoles|Dipole 6|D6_Circuit',#721)
#411=PRESENTATION_STYLE_ASSIGNMENT((#722))
#412=MANIFOLD_SOLID_BREP('Dipoles|Dipole 6|D6_Circuit',#723)
#413=PRESENTATION_STYLE_ASSIGNMENT((#724))
#414=MANIFOLD_SOLID_BREP('Dipoles|Dipole 6|D6_Circuit',#725)
#415=PRESENTATION_STYLE_ASSIGNMENT((#726))
#416=MANIFOLD_SOLID_BREP('Dipoles|Dipole 6|D6_Circuit',#727)
#417=PRESENTATION_STYLE_ASSIGNMENT((#728))
#418=MANIFOLD_SOLID_BREP('Dipoles|Dipole 6|D6_Circuit_PCB',#729)
#419=PRESENTATION_STYLE_ASSIGNMENT((#730))
#420=MANIFOLD_SOLID_BREP('Dipoles|Dipole 6|D6_Dipole',#731)
#421=PRESENTATION_STYLE_ASSIGNMENT((#732))
#422=MANIFOLD_SOLID_BREP('Dipoles|Dipole 6|D6_Dipole',#733)
#423=PRESENTATION_STYLE_ASSIGNMENT((#734))
#424=MANIFOLD_SOLID_BREP('Dipoles|Dipole 6|D6_Dipole_PCB',#735)
#425=PRESENTATION_STYLE_ASSIGNMENT((#736))
#426=COMPOSITE_CURVE('Dipoles|Dipole 6|D6_L1',(#737),.U.)
#427=PRESENTATION_STYLE_ASSIGNMENT((#738))
#428=COMPOSITE_CURVE('Dipoles|Dipole 6|D6_L2',(#739),.U.)
#429=PRESENTATION_STYLE_ASSIGNMENT((#740))
#430=COMPOSITE_CURVE('Dipoles|Dipole 6|D6_SC1',(#741),.U.)
#431=PRESENTATION_STYLE_ASSIGNMENT((#742))
#432=COMPOSITE_CURVE('Dipoles|Dipole 6|D6_SC2',(#743),.U.)
#433=PRESENTATION_STYLE_ASSIGNMENT((#744))
#434=COMPOSITE_CURVE('Dipoles|Dipole 6|D6_PC',(#745),.U.)
#435=PRESENTATION_STYLE_ASSIGNMENT((#746))
#436=COMPOSITE_CURVE('Dipoles|Dipole 6|D6_Source',(#747),.U.)
#437=PRESENTATION_STYLE_ASSIGNMENT((#748))
#438=MANIFOLD_SOLID_BREP('Dipoles|Dipole 7|D7_Circuit',#749)
#439=PRESENTATION_STYLE_ASSIGNMENT((#750))
#440=MANIFOLD_SOLID_BREP('Dipoles|Dipole 7|D7_Circuit',#751)
#441=PRESENTATION_STYLE_ASSIGNMENT((#752))
#442=MANIFOLD_SOLID_BREP('Dipoles|Dipole 7|D7_Circuit',#753)
#443=PRESENTATION_STYLE_ASSIGNMENT((#754))
#444=MANIFOLD_SOLID_BREP('Dipoles|Dipole 7|D7_Circuit',#755)
#445=PRESENTATION_STYLE_ASSIGNMENT((#756))
#446=MANIFOLD_SOLID_BREP('Dipoles|Dipole 7|D7_Circuit_PCB',#757)
#447=PRESENTATION_STYLE_ASSIGNMENT((#758))
#448=MANIFOLD_SOLID_BREP('Dipoles|Dipole 7|D7_Dipole',#759)
#449=PRESENTATION_STYLE_ASSIGNMENT((#760))
#450=MANIFOLD_SOLID_BREP('Dipoles|Dipole 7|D7_Dipole',#761)
#451=PRESENTATION_STYLE_ASSIGNMENT((#762))
#452=MANIFOLD_SOLID_BREP('Dipoles|Dipole 7|D7_Dipole_PCB',#763)
#453=PRESENTATION_STYLE_ASSIGNMENT((#764))
#454=COMPOSITE_CURVE('Dipoles|Dipole 7|D7_L1',(#765),.U.)
#455=PRESENTATION_STYLE_ASSIGNMENT((#766))
#456=COMPOSITE_CURVE('Dipoles|Dipole 7|D7_L2',(#767),.U.)
#457=PRESENTATION_STYLE_ASSIGNMENT((#768))
#458=COMPOSITE_CURVE('Dipoles|Dipole 7|D7_SC1',(#769),.U.)
#459=PRESENTATION_STYLE_ASSIGNMENT((#770))
#460=COMPOSITE_CURVE('Dipoles|Dipole 7|D7_SC2',(#771),.U.)
#461=PRESENTATION_STYLE_ASSIGNMENT((#772))
#462=COMPOSITE_CURVE('Dipoles|Dipole 7|D7_PC',(#773),.U.)
#463=PRESENTATION_STYLE_ASSIGNMENT((#774))
#464=COMPOSITE_CURVE('Dipoles|Dipole 7|D7_Source',(#775),.U.)
#465=PRESENTATION_STYLE_ASSIGNMENT((#776))
#466=MANIFOLD_SOLID_BREP('Dipoles|Dipole 8|D8_Circuit',#777)
#467=PRESENTATION_STYLE_ASSIGNMENT((#778))
#468=MANIFOLD_SOLID_BREP('Dipoles|Dipole 8|D8_Circuit',#779)
#469=PRESENTATION_STYLE_ASSIGNMENT((#780))
#470=MANIFOLD_SOLID_BREP('Dipoles|Dipole 8|D8_Circuit',#781)
#471=PRESENTATION_STYLE_ASSIGNMENT((#782))
#472=MANIFOLD_SOLID_BREP('Dipoles|Dipole 8|D8_Circuit',#783)
#473=PRESENTATION_STYLE_ASSIGNMENT((#784))
#474=MANIFOLD_SOLID_BREP('Dipoles|Dipole 8|D8_Circuit_PCB',#785)
#475=PRESENTATION_STYLE_ASSIGNMENT((#786))
#476=MANIFOLD_SOLID_BREP('Dipoles|Dipole 8|D8_Dipole',#787)
#477=PRESENTATION_STYLE_ASSIGNMENT((#788))
#478=MANIFOLD_SOLID_BREP('Dipoles|Dipole 8|D8_Dipole',#789)
#479=PRESENTATION_STYLE_ASSIGNMENT((#790))
#480=MANIFOLD_SOLID_BREP('Dipoles|Dipole 8|D8_Dipole_PCB',#791)
#481=PRESENTATION_STYLE_ASSIGNMENT((#792))
#482=COMPOSITE_CURVE('Dipoles|Dipole 8|D8_L1',(#793),.U.)
#483=PRESENTATION_STYLE_ASSIGNMENT((#794))
#484=COMPOSITE_CURVE('Dipoles|Dipole 8|D8_L2',(#795),.U.)
#485=PRESENTATION_STYLE_ASSIGNMENT((#796))
#486=COMPOSITE_CURVE('Dipoles|Dipole 8|D8_SC1',(#797),.U.)
#487=PRESENTATION_STYLE_ASSIGNMENT((#798))
#488=COMPOSITE_CURVE('Dipoles|Dipole 8|D8_SC2',(#799),.U.)
#489=PRESENTATION_STYLE_ASSIGNMENT((#800))
#490=COMPOSITE_CURVE('Dipoles|Dipole 8|D8_PC',(#801),.U.)
#491=PRESENTATION_STYLE_ASSIGNMENT((#802))
#492=COMPOSITE_CURVE('Dipoles|Dipole 8|D8_Source',(#803),.U.)
#493=PRESENTATION_STYLE_ASSIGNMENT((#804))
#494=MANIFOLD_SOLID_BREP('BabyPhantom|PhantomContent',#805)
#495=PRESENTATION_STYLE_ASSIGNMENT((#806))
#496=MANIFOLD_SOLID_BREP('BabyPhantom|PhantomShell',#807)
#497=PRODUCT('1','','PART--DESC',(#808))
#498=PRODUCT_DEFINITION('','NONE',#809,#2)
#499=AXIS2_PLACEMENT_3D('',#810,#811,#812)
#500=AXIS2_PLACEMENT_3D('',#813,#814,#815)
#501=AXIS2_PLACEMENT_3D('',#816,#817,#818)
#502=AXIS2_PLACEMENT_3D('',#819,#820,#821)
#503=AXIS2_PLACEMENT_3D('',#822,#823,#824)
#504=AXIS2_PLACEMENT_3D('',#825,#826,#827)
#505=AXIS2_PLACEMENT_3D('',#828,#829,#830)
#506=AXIS2_PLACEMENT_3D('',#831,#832,#833)
#507=AXIS2_PLACEMENT_3D('',#834,#835,#836)
#508=AXIS2_PLACEMENT_3D('',#837,#838,#839)
#509=AXIS2_PLACEMENT_3D('',#840,#841,#842)
#510=AXIS2_PLACEMENT_3D('',#843,#844,#845)
#511=AXIS2_PLACEMENT_3D('',#846,#847,#848)
#512=AXIS2_PLACEMENT_3D('',#849,#850,#851)
#513=AXIS2_PLACEMENT_3D('',#852,#853,#854)
#514=AXIS2_PLACEMENT_3D('',#855,#856,#857)
#515=AXIS2_PLACEMENT_3D('',#858,#859,#860)
#516=AXIS2_PLACEMENT_3D('',#861,#862,#863)
#517=AXIS2_PLACEMENT_3D('',#864,#865,#866)
#518=AXIS2_PLACEMENT_3D('',#867,#868,#869)
#519=AXIS2_PLACEMENT_3D('',#870,#871,#872)
#520=AXIS2_PLACEMENT_3D('',#873,#874,#875)
#521=AXIS2_PLACEMENT_3D('',#876,#877,#878)
#522=AXIS2_PLACEMENT_3D('',#879,#880,#881)
#523=AXIS2_PLACEMENT_3D('',#882,#883,#884)
#524=AXIS2_PLACEMENT_3D('',#885,#886,#887)
#525=AXIS2_PLACEMENT_3D('',#888,#889,#890)
#526=AXIS2_PLACEMENT_3D('',#891,#892,#893)
#527=AXIS2_PLACEMENT_3D('',#894,#895,#896)
#528=AXIS2_PLACEMENT_3D('',#897,#898,#899)
#529=AXIS2_PLACEMENT_3D('',#900,#901,#902)
#530=AXIS2_PLACEMENT_3D('',#903,#904,#905)
#531=AXIS2_PLACEMENT_3D('',#906,#907,#908)
#532=AXIS2_PLACEMENT_3D('',#909,#910,#911)
#533=AXIS2_PLACEMENT_3D('',#912,#913,#914)
#534=AXIS2_PLACEMENT_3D('',#915,#916,#917)
#535=AXIS2_PLACEMENT_3D('',#918,#919,#920)
#536=AXIS2_PLACEMENT_3D('',#921,#922,#923)
#537=AXIS2_PLACEMENT_3D('',#924,#925,#926)
#538=AXIS2_PLACEMENT_3D('',#927,#928,#929)
#539=AXIS2_PLACEMENT_3D('',#930,#931,#932)
#540=AXIS2_PLACEMENT_3D('',#933,#934,#935)
#541=AXIS2_PLACEMENT_3D('',#936,#937,#938)
#542=AXIS2_PLACEMENT_3D('',#939,#940,#941)
#543=AXIS2_PLACEMENT_3D('',#942,#943,#944)
#544=AXIS2_PLACEMENT_3D('',#945,#946,#947)
#545=AXIS2_PLACEMENT_3D('',#948,#949,#950)
#546=AXIS2_PLACEMENT_3D('',#951,#952,#953)
#547=AXIS2_PLACEMENT_3D('',#954,#955,#956)
#548=AXIS2_PLACEMENT_3D('',#957,#958,#959)
#549=AXIS2_PLACEMENT_3D('',#960,#961,#962)
#550=AXIS2_PLACEMENT_3D('',#963,#964,#965)
#551=AXIS2_PLACEMENT_3D('',#966,#967,#968)
#552=AXIS2_PLACEMENT_3D('',#969,#970,#971)
#553=AXIS2_PLACEMENT_3D('',#972,#973,#974)
#554=AXIS2_PLACEMENT_3D('',#975,#976,#977)
#555=AXIS2_PLACEMENT_3D('',#978,#979,#980)
#556=AXIS2_PLACEMENT_3D('',#981,#982,#983)
#557=AXIS2_PLACEMENT_3D('',#984,#985,#986)
#558=AXIS2_PLACEMENT_3D('',#987,#988,#989)
#559=AXIS2_PLACEMENT_3D('',#990,#991,#992)
#560=AXIS2_PLACEMENT_3D('',#993,#994,#995)
#561=AXIS2_PLACEMENT_3D('',#996,#997,#998)
#562=AXIS2_PLACEMENT_3D('',#999,#1000,#1001)
#563=AXIS2_PLACEMENT_3D('',#1002,#1003,#1004)
#564=AXIS2_PLACEMENT_3D('',#1005,#1006,#1007)
#565=GEOMETRIC_SET('49',(#286,#288,#290,#292,#294,#296,#314,#316,#318,#320,#322,#324,#342,#344,#346,#348,#350,#352,#370,#372,#374,#376,#378,#380,#398,#400,#402,#404,#406,#408,#426,#428,#430,#432,#434,#436,#454,#456,#458,#460,#462,#464,#482,#484,#486,#488,#490,#492))
#566=AXIS2_PLACEMENT_3D('',#1008,#1009,#1010)
#569=LENGTH_MEASURE_WITH_UNIT(LENGTH_MEASURE(1.0),#1011)
#572=DIMENSIONAL_EXPONENTS(1.0,0.0,0.0,0.0,0.0,0.0,0.0)
#574=DIMENSIONAL_EXPONENTS(0.0,0.0,0.0,0.0,0.0,0.0,0.0)
#580=SURFACE_STYLE_USAGE(.BOTH.,#1012)
#581=CLOSED_SHELL('',(#1013,#1014,#1015,#1016,#1017,#1018,#1019,#1020,#1021,#1022,#1023,#1024,#1025,#1026,#1027,#1028,#1029,#1030,#1031,#1032,#1033,#1034,#1035,#1036,#1037,#1038,#1039,#1040,#1041,#1042,#1043,#1044,#1045,#1046,#1047,#1048,#1049,#1050,#1051,#1052,#1053,#1054,#1055,#1056,#1057,#1058,#1059,#1060,#1061,#1062,#1063,#1064,#1065,#1066,#1067,#1068,#1069,#1070,#1071,#1072,#1073,#1074,#1075…
#582=SURFACE_STYLE_USAGE(.BOTH.,#1087)
#583=CLOSED_SHELL('',(#1088,#1089,#1090,#1091,#1092,#1093,#1094,#1095,#1096,#1097,#1098,#1099,#1100,#1101,#1102,#1103,#1104,#1105,#1106,#1107,#1108,#1109,#1110,#1111,#1112,#1113,#1114,#1115,#1116,#1117,#1118,#1119,#1120,#1121,#1122,#1123,#1124,#1125,#1126,#1127,#1128,#1129,#1130,#1131,#1132,#1133,#1134,#1135,#1136,#1137,#1138,#1139))
#584=SURFACE_STYLE_USAGE(.BOTH.,#1140)
#585=CLOSED_SHELL('',(#1141,#1142,#1143,#1144,#1145,#1146,#1147,#1148,#1149,#1150,#1151,#1152,#1153,#1154,#1155,#1156,#1157,#1158,#1159,#1160,#1161,#1162,#1163,#1164,#1165,#1166,#1167,#1168,#1169,#1170,#1171,#1172,#1173,#1174,#1175,#1176,#1177,#1178,#1179,#1180,#1181,#1182,#1183,#1184,#1185,#1186,#1187,#1188,#1189,#1190,#1191,#1192,#1193,#1194,#1195,#1196,#1197,#1198,#1199,#1200,#1201,#1202,#1203…
#586=SURFACE_STYLE_USAGE(.BOTH.,#1218)
#587=CLOSED_SHELL('',(#1219,#1220,#1221,#1222,#1223,#1224,#1225,#1226,#1227,#1228,#1229,#1230,#1231,#1232,#1233,#1234,#1235,#1236,#1237,#1238,#1239,#1240,#1241,#1242,#1243,#1244,#1245,#1246,#1247,#1248,#1249,#1250,#1251,#1252,#1253,#1254,#1255,#1256,#1257,#1258))
#588=SURFACE_STYLE_USAGE(.BOTH.,#1259)
#589=CLOSED_SHELL('',(#1260,#1261,#1262,#1263,#1264,#1265,#1266,#1267,#1268,#1269,#1270,#1271,#1272,#1273,#1274,#1275,#1276,#1277,#1278,#1279,#1280,#1281,#1282,#1283,#1284,#1285,#1286,#1287,#1288,#1289,#1290,#1291,#1292,#1293,#1294,#1295,#1296,#1297,#1298,#1299,#1300,#1301,#1302,#1303,#1304,#1305,#1306,#1307,#1308,#1309,#1310,#1311,#1312,#1313,#1314,#1315,#1316,#1317,#1318,#1319,#1320,#1321,#1322…
#590=SURFACE_STYLE_USAGE(.BOTH.,#1348)
#591=CLOSED_SHELL('',(#1349,#1350,#1351,#1352,#1353,#1354,#1355,#1356,#1357,#1358))
#592=SURFACE_STYLE_USAGE(.BOTH.,#1359)
#593=CLOSED_SHELL('',(#1360,#1361,#1362,#1363,#1364,#1365,#1366,#1367,#1368,#1369))
#594=SURFACE_STYLE_USAGE(.BOTH.,#1370)
#595=CLOSED_SHELL('',(#1371,#1372,#1373,#1374,#1375,#1376,#1377,#1378,#1379,#1380,#1381,#1382,#1383,#1384))
#596=CURVE_STYLE('',#1385,POSITIVE_LENGTH_MEASURE(1.0E-06),#1386)
#597=COMPOSITE_CURVE_SEGMENT(.CONTINUOUS.,.T.,#1387)
#598=CURVE_STYLE('',#1388,POSITIVE_LENGTH_MEASURE(1.0E-06),#1389)
#599=COMPOSITE_CURVE_SEGMENT(.CONTINUOUS.,.T.,#1390)
#600=CURVE_STYLE('',#1391,POSITIVE_LENGTH_MEASURE(1.0E-06),#1392)
#601=COMPOSITE_CURVE_SEGMENT(.CONTINUOUS.,.T.,#1393)
#602=CURVE_STYLE('',#1394,POSITIVE_LENGTH_MEASURE(1.0E-06),#1395)
#603=COMPOSITE_CURVE_SEGMENT(.CONTINUOUS.,.T.,#1396)
#604=CURVE_STYLE('',#1397,POSITIVE_LENGTH_MEASURE(1.0E-06),#1398)
#605=COMPOSITE_CURVE_SEGMENT(.CONTINUOUS.,.T.,#1399)
#606=CURVE_STYLE('',#1400,POSITIVE_LENGTH_MEASURE(1.0E-06),#1401)
#607=COMPOSITE_CURVE_SEGMENT(.CONTINUOUS.,.T.,#1402)
#608=SURFACE_STYLE_USAGE(.BOTH.,#1403)
#609=CLOSED_SHELL('',(#1404,#1405,#1406,#1407,#1408,#1409,#1410,#1411,#1412,#1413,#1414,#1415,#1416,#1417,#1418,#1419,#1420,#1421,#1422,#1423,#1424,#1425,#1426,#1427,#1428,#1429,#1430,#1431,#1432,#1433,#1434,#1435,#1436,#1437,#1438,#1439,#1440,#1441,#1442,#1443,#1444,#1445,#1446,#1447,#1448,#1449,#1450,#1451,#1452,#1453,#1454,#1455,#1456,#1457,#1458,#1459,#1460,#1461,#1462,#1463,#1464,#1465,#1466…
#610=SURFACE_STYLE_USAGE(.BOTH.,#1478)
#611=CLOSED_SHELL('',(#1479,#1480,#1481,#1482,#1483,#1484,#1485,#1486,#1487,#1488,#1489,#1490,#1491,#1492,#1493,#1494,#1495,#1496,#1497,#1498,#1499,#1500,#1501,#1502,#1503,#1504,#1505,#1506,#1507,#1508,#1509,#1510,#1511,#1512,#1513,#1514,#1515,#1516,#1517,#1518,#1519,#1520,#1521,#1522,#1523,#1524,#1525,#1526,#1527,#1528,#1529,#1530))
#612=SURFACE_STYLE_USAGE(.BOTH.,#1531)
#613=CLOSED_SHELL('',(#1532,#1533,#1534,#1535,#1536,#1537,#1538,#1539,#1540,#1541,#1542,#1543,#1544,#1545,#1546,#1547,#1548,#1549,#1550,#1551,#1552,#1553,#1554,#1555,#1556,#1557,#1558,#1559,#1560,#1561,#1562,#1563,#1564,#1565,#1566,#1567,#1568,#1569,#1570,#1571,#1572,#1573,#1574,#1575,#1576,#1577,#1578,#1579,#1580,#1581,#1582,#1583,#1584,#1585,#1586,#1587,#1588,#1589,#1590,#1591,#1592,#1593,#1594…
#614=SURFACE_STYLE_USAGE(.BOTH.,#1609)
#615=CLOSED_SHELL('',(#1610,#1611,#1612,#1613,#1614,#1615,#1616,#1617,#1618,#1619,#1620,#1621,#1622,#1623,#1624,#1625,#1626,#1627,#1628,#1629,#1630,#1631,#1632,#1633,#1634,#1635,#1636,#1637,#1638,#1639,#1640,#1641,#1642,#1643,#1644,#1645,#1646,#1647,#1648,#1649))
#616=SURFACE_STYLE_USAGE(.BOTH.,#1650)
#617=CLOSED_SHELL('',(#1651,#1652,#1653,#1654,#1655,#1656,#1657,#1658,#1659,#1660,#1661,#1662,#1663,#1664,#1665,#1666,#1667,#1668,#1669,#1670,#1671,#1672,#1673,#1674,#1675,#1676,#1677,#1678,#1679,#1680,#1681,#1682,#1683,#1684,#1685,#1686,#1687,#1688,#1689,#1690,#1691,#1692,#1693,#1694,#1695,#1696,#1697,#1698,#1699,#1700,#1701,#1702,#1703,#1704,#1705,#1706,#1707,#1708,#1709,#1710,#1711,#1712,#1713…
#618=SURFACE_STYLE_USAGE(.BOTH.,#1739)
#619=CLOSED_SHELL('',(#1740,#1741,#1742,#1743,#1744,#1745,#1746,#1747,#1748,#1749))
#620=SURFACE_STYLE_USAGE(.BOTH.,#1750)
#621=CLOSED_SHELL('',(#1751,#1752,#1753,#1754,#1755,#1756,#1757,#1758,#1759,#1760))
#622=SURFACE_STYLE_USAGE(.BOTH.,#1761)
#623=CLOSED_SHELL('',(#1762,#1763,#1764,#1765,#1766,#1767,#1768,#1769,#1770,#1771,#1772,#1773,#1774,#1775))
#624=CURVE_STYLE('',#1776,POSITIVE_LENGTH_MEASURE(1.0E-06),#1777)
#625=COMPOSITE_CURVE_SEGMENT(.CONTINUOUS.,.T.,#1778)
#626=CURVE_STYLE('',#1779,POSITIVE_LENGTH_MEASURE(1.0E-06),#1780)
#627=COMPOSITE_CURVE_SEGMENT(.CONTINUOUS.,.T.,#1781)
#628=CURVE_STYLE('',#1782,POSITIVE_LENGTH_MEASURE(1.0E-06),#1783)
#629=COMPOSITE_CURVE_SEGMENT(.CONTINUOUS.,.T.,#1784)
#630=CURVE_STYLE('',#1785,POSITIVE_LENGTH_MEASURE(1.0E-06),#1786)
#631=COMPOSITE_CURVE_SEGMENT(.CONTINUOUS.,.T.,#1787)
#632=CURVE_STYLE('',#1788,POSITIVE_LENGTH_MEASURE(1.0E-06),#1789)
#633=COMPOSITE_CURVE_SEGMENT(.CONTINUOUS.,.T.,#1790)
#634=CURVE_STYLE('',#1791,POSITIVE_LENGTH_MEASURE(1.0E-06),#1792)
#635=COMPOSITE_CURVE_SEGMENT(.CONTINUOUS.,.T.,#1793)
#636=SURFACE_STYLE_USAGE(.BOTH.,#1794)
#637=CLOSED_SHELL('',(#1795,#1796,#1797,#1798,#1799,#1800,#1801,#1802,#1803,#1804,#1805,#1806,#1807,#1808,#1809,#1810,#1811,#1812,#1813,#1814,#1815,#1816,#1817,#1818,#1819,#1820,#1821,#1822,#1823,#1824,#1825,#1826,#1827,#1828,#1829,#1830,#1831,#1832,#1833,#1834,#1835,#1836,#1837,#1838,#1839,#1840,#1841,#1842,#1843,#1844,#1845,#1846,#1847,#1848,#1849,#1850,#1851,#1852,#1853,#1854,#1855,#1856,#1857…
#638=SURFACE_STYLE_USAGE(.BOTH.,#1869)
#639=CLOSED_SHELL('',(#1870,#1871,#1872,#1873,#1874,#1875,#1876,#1877,#1878,#1879,#1880,#1881,#1882,#1883,#1884,#1885,#1886,#1887,#1888,#1889,#1890,#1891,#1892,#1893,#1894,#1895,#1896,#1897,#1898,#1899,#1900,#1901,#1902,#1903,#1904,#1905,#1906,#1907,#1908,#1909,#1910,#1911,#1912,#1913,#1914,#1915,#1916,#1917,#1918,#1919,#1920,#1921))
#640=SURFACE_STYLE_USAGE(.BOTH.,#1922)
#641=CLOSED_SHELL('',(#1923,#1924,#1925,#1926,#1927,#1928,#1929,#1930,#1931,#1932,#1933,#1934,#1935,#1936,#1937,#1938,#1939,#1940,#1941,#1942,#1943,#1944,#1945,#1946,#1947,#1948,#1949,#1950,#1951,#1952,#1953,#1954,#1955,#1956,#1957,#1958,#1959,#1960,#1961,#1962,#1963,#1964,#1965,#1966,#1967,#1968,#1969,#1970,#1971,#1972,#1973,#1974,#1975,#1976,#1977,#1978,#1979,#1980,#1981,#1982,#1983,#1984,#1985…
#642=SURFACE_STYLE_USAGE(.BOTH.,#2000)
#643=CLOSED_SHELL('',(#2001,#2002,#2003,#2004,#2005,#2006,#2007,#2008,#2009,#2010,#2011,#2012,#2013,#2014,#2015,#2016,#2017,#2018,#2019,#2020,#2021,#2022,#2023,#2024,#2025,#2026,#2027,#2028,#2029,#2030,#2031,#2032,#2033,#2034,#2035,#2036,#2037,#2038,#2039,#2040))
#644=SURFACE_STYLE_USAGE(.BOTH.,#2041)
#645=CLOSED_SHELL('',(#2042,#2043,#2044,#2045,#2046,#2047,#2048,#2049,#2050,#2051,#2052,#2053,#2054,#2055,#2056,#2057,#2058,#2059,#2060,#2061,#2062,#2063,#2064,#2065,#2066,#2067,#2068,#2069,#2070,#2071,#2072,#2073,#2074,#2075,#2076,#2077,#2078,#2079,#2080,#2081,#2082,#2083,#2084,#2085,#2086,#2087,#2088,#2089,#2090,#2091,#2092,#2093,#2094,#2095,#2096,#2097,#2098,#2099,#2100,#2101,#2102,#2103,#2104…
#646=SURFACE_STYLE_USAGE(.BOTH.,#2130)
#647=CLOSED_SHELL('',(#2131,#2132,#2133,#2134,#2135,#2136,#2137,#2138,#2139,#2140))
#648=SURFACE_STYLE_USAGE(.BOTH.,#2141)
#649=CLOSED_SHELL('',(#2142,#2143,#2144,#2145,#2146,#2147,#2148,#2149,#2150,#2151))
#650=SURFACE_STYLE_USAGE(.BOTH.,#2152)
#651=CLOSED_SHELL('',(#2153,#2154,#2155,#2156,#2157,#2158,#2159,#2160,#2161,#2162,#2163,#2164,#2165,#2166))
#652=CURVE_STYLE('',#2167,POSITIVE_LENGTH_MEASURE(1.0E-06),#2168)
#653=COMPOSITE_CURVE_SEGMENT(.CONTINUOUS.,.T.,#2169)
#654=CURVE_STYLE('',#2170,POSITIVE_LENGTH_MEASURE(1.0E-06),#2171)
#655=COMPOSITE_CURVE_SEGMENT(.CONTINUOUS.,.T.,#2172)
#656=CURVE_STYLE('',#2173,POSITIVE_LENGTH_MEASURE(1.0E-06),#2174)
#657=COMPOSITE_CURVE_SEGMENT(.CONTINUOUS.,.T.,#2175)
#658=CURVE_STYLE('',#2176,POSITIVE_LENGTH_MEASURE(1.0E-06),#2177)
#659=COMPOSITE_CURVE_SEGMENT(.CONTINUOUS.,.T.,#2178)
#660=CURVE_STYLE('',#2179,POSITIVE_LENGTH_MEASURE(1.0E-06),#2180)
#661=COMPOSITE_CURVE_SEGMENT(.CONTINUOUS.,.T.,#2181)
#662=CURVE_STYLE('',#2182,POSITIVE_LENGTH_MEASURE(1.0E-06),#2183)
#663=COMPOSITE_CURVE_SEGMENT(.CONTINUOUS.,.T.,#2184)
#664=SURFACE_STYLE_USAGE(.BOTH.,#2185)
#665=CLOSED_SHELL('',(#2186,#2187,#2188,#2189,#2190,#2191,#2192,#2193,#2194,#2195,#2196,#2197,#2198,#2199,#2200,#2201,#2202,#2203,#2204,#2205,#2206,#2207,#2208,#2209,#2210,#2211,#2212,#2213,#2214,#2215,#2216,#2217,#2218,#2219,#2220,#2221,#2222,#2223,#2224,#2225,#2226,#2227,#2228,#2229,#2230,#2231,#2232,#2233,#2234,#2235,#2236,#2237,#2238,#2239,#2240,#2241,#2242,#2243,#2244,#2245,#2246,#2247,#2248…
#666=SURFACE_STYLE_USAGE(.BOTH.,#2260)
#667=CLOSED_SHELL('',(#2261,#2262,#2263,#2264,#2265,#2266,#2267,#2268,#2269,#2270,#2271,#2272,#2273,#2274,#2275,#2276,#2277,#2278,#2279,#2280,#2281,#2282,#2283,#2284,#2285,#2286,#2287,#2288,#2289,#2290,#2291,#2292,#2293,#2294,#2295,#2296,#2297,#2298,#2299,#2300,#2301,#2302,#2303,#2304,#2305,#2306,#2307,#2308,#2309,#2310,#2311,#2312))
#668=SURFACE_STYLE_USAGE(.BOTH.,#2313)
#669=CLOSED_SHELL('',(#2314,#2315,#2316,#2317,#2318,#2319,#2320,#2321,#2322,#2323,#2324,#2325,#2326,#2327,#2328,#2329,#2330,#2331,#2332,#2333,#2334,#2335,#2336,#2337,#2338,#2339,#2340,#2341,#2342,#2343,#2344,#2345,#2346,#2347,#2348,#2349,#2350,#2351,#2352,#2353,#2354,#2355,#2356,#2357,#2358,#2359,#2360,#2361,#2362,#2363,#2364,#2365,#2366,#2367,#2368,#2369,#2370,#2371,#2372,#2373,#2374,#2375,#2376…
#670=SURFACE_STYLE_USAGE(.BOTH.,#2391)
#671=CLOSED_SHELL('',(#2392,#2393,#2394,#2395,#2396,#2397,#2398,#2399,#2400,#2401,#2402,#2403,#2404,#2405,#2406,#2407,#2408,#2409,#2410,#2411,#2412,#2413,#2414,#2415,#2416,#2417,#2418,#2419,#2420,#2421,#2422,#2423,#2424,#2425,#2426,#2427,#2428,#2429,#2430,#2431))
#672=SURFACE_STYLE_USAGE(.BOTH.,#2432)
#673=CLOSED_SHELL('',(#2433,#2434,#2435,#2436,#2437,#2438,#2439,#2440,#2441,#2442,#2443,#2444,#2445,#2446,#2447,#2448,#2449,#2450,#2451,#2452,#2453,#2454,#2455,#2456,#2457,#2458,#2459,#2460,#2461,#2462,#2463,#2464,#2465,#2466,#2467,#2468,#2469,#2470,#2471,#2472,#2473,#2474,#2475,#2476,#2477,#2478,#2479,#2480,#2481,#2482,#2483,#2484,#2485,#2486,#2487,#2488,#2489,#2490,#2491,#2492,#2493,#2494,#2495…
#674=SURFACE_STYLE_USAGE(.BOTH.,#2521)
#675=CLOSED_SHELL('',(#2522,#2523,#2524,#2525,#2526,#2527,#2528,#2529,#2530,#2531))
#676=SURFACE_STYLE_USAGE(.BOTH.,#2532)
#677=CLOSED_SHELL('',(#2533,#2534,#2535,#2536,#2537,#2538,#2539,#2540,#2541,#2542))
#678=SURFACE_STYLE_USAGE(.BOTH.,#2543)
#679=CLOSED_SHELL('',(#2544,#2545,#2546,#2547,#2548,#2549,#2550,#2551,#2552,#2553,#2554,#2555,#2556,#2557))
#680=CURVE_STYLE('',#2558,POSITIVE_LENGTH_MEASURE(1.0E-06),#2559)
#681=COMPOSITE_CURVE_SEGMENT(.CONTINUOUS.,.T.,#2560)
#682=CURVE_STYLE('',#2561,POSITIVE_LENGTH_MEASURE(1.0E-06),#2562)
#683=COMPOSITE_CURVE_SEGMENT(.CONTINUOUS.,.T.,#2563)
#684=CURVE_STYLE('',#2564,POSITIVE_LENGTH_MEASURE(1.0E-06),#2565)
#685=COMPOSITE_CURVE_SEGMENT(.CONTINUOUS.,.T.,#2566)
#686=CURVE_STYLE('',#2567,POSITIVE_LENGTH_MEASURE(1.0E-06),#2568)
#687=COMPOSITE_CURVE_SEGMENT(.CONTINUOUS.,.T.,#2569)
#688=CURVE_STYLE('',#2570,POSITIVE_LENGTH_MEASURE(1.0E-06),#2571)
#689=COMPOSITE_CURVE_SEGMENT(.CONTINUOUS.,.T.,#2572)
#690=CURVE_STYLE('',#2573,POSITIVE_LENGTH_MEASURE(1.0E-06),#2574)
#691=COMPOSITE_CURVE_SEGMENT(.CONTINUOUS.,.T.,#2575)
#692=SURFACE_STYLE_USAGE(.BOTH.,#2576)
#693=CLOSED_SHELL('',(#2577,#2578,#2579,#2580,#2581,#2582,#2583,#2584,#2585,#2586,#2587,#2588,#2589,#2590,#2591,#2592,#2593,#2594,#2595,#2596,#2597,#2598,#2599,#2600,#2601,#2602,#2603,#2604,#2605,#2606,#2607,#2608,#2609,#2610,#2611,#2612,#2613,#2614,#2615,#2616,#2617,#2618,#2619,#2620,#2621,#2622,#2623,#2624,#2625,#2626,#2627,#2628,#2629,#2630,#2631,#2632,#2633,#2634,#2635,#2636,#2637,#2638,#2639…
#694=SURFACE_STYLE_USAGE(.BOTH.,#2651)
#695=CLOSED_SHELL('',(#2652,#2653,#2654,#2655,#2656,#2657,#2658,#2659,#2660,#2661,#2662,#2663,#2664,#2665,#2666,#2667,#2668,#2669,#2670,#2671,#2672,#2673,#2674,#2675,#2676,#2677,#2678,#2679,#2680,#2681,#2682,#2683,#2684,#2685,#2686,#2687,#2688,#2689,#2690,#2691,#2692,#2693,#2694,#2695,#2696,#2697,#2698,#2699,#2700,#2701,#2702,#2703))
#696=SURFACE_STYLE_USAGE(.BOTH.,#2704)
#697=CLOSED_SHELL('',(#2705,#2706,#2707,#2708,#2709,#2710,#2711,#2712,#2713,#2714,#2715,#2716,#2717,#2718,#2719,#2720,#2721,#2722,#2723,#2724,#2725,#2726,#2727,#2728,#2729,#2730,#2731,#2732,#2733,#2734,#2735,#2736,#2737,#2738,#2739,#2740,#2741,#2742,#2743,#2744,#2745,#2746,#2747,#2748,#2749,#2750,#2751,#2752,#2753,#2754,#2755,#2756,#2757,#2758,#2759,#2760,#2761,#2762,#2763,#2764,#2765,#2766,#2767…
#698=SURFACE_STYLE_USAGE(.BOTH.,#2782)
#699=CLOSED_SHELL('',(#2783,#2784,#2785,#2786,#2787,#2788,#2789,#2790,#2791,#2792,#2793,#2794,#2795,#2796,#2797,#2798,#2799,#2800,#2801,#2802,#2803,#2804,#2805,#2806,#2807,#2808,#2809,#2810,#2811,#2812,#2813,#2814,#2815,#2816,#2817,#2818,#2819,#2820,#2821,#2822))
#700=SURFACE_STYLE_USAGE(.BOTH.,#2823)
#701=CLOSED_SHELL('',(#2824,#2825,#2826,#2827,#2828,#2829,#2830,#2831,#2832,#2833,#2834,#2835,#2836,#2837,#2838,#2839,#2840,#2841,#2842,#2843,#2844,#2845,#2846,#2847,#2848,#2849,#2850,#2851,#2852,#2853,#2854,#2855,#2856,#2857,#2858,#2859,#2860,#2861,#2862,#2863,#2864,#2865,#2866,#2867,#2868,#2869,#2870,#2871,#2872,#2873,#2874,#2875,#2876,#2877,#2878,#2879,#2880,#2881,#2882,#2883,#2884,#2885,#2886…
#702=SURFACE_STYLE_USAGE(.BOTH.,#2912)
#703=CLOSED_SHELL('',(#2913,#2914,#2915,#2916,#2917,#2918,#2919,#2920,#2921,#2922))
#704=SURFACE_STYLE_USAGE(.BOTH.,#2923)
#705=CLOSED_SHELL('',(#2924,#2925,#2926,#2927,#2928,#2929,#2930,#2931,#2932,#2933))
#706=SURFACE_STYLE_USAGE(.BOTH.,#2934)
#707=CLOSED_SHELL('',(#2935,#2936,#2937,#2938,#2939,#2940,#2941,#2942,#2943,#2944,#2945,#2946,#2947,#2948))
#708=CURVE_STYLE('',#2949,POSITIVE_LENGTH_MEASURE(1.0E-06),#2950)
#709=COMPOSITE_CURVE_SEGMENT(.CONTINUOUS.,.T.,#2951)
#710=CURVE_STYLE('',#2952,POSITIVE_LENGTH_MEASURE(1.0E-06),#2953)
#711=COMPOSITE_CURVE_SEGMENT(.CONTINUOUS.,.T.,#2954)
#712=CURVE_STYLE('',#2955,POSITIVE_LENGTH_MEASURE(1.0E-06),#2956)
#713=COMPOSITE_CURVE_SEGMENT(.CONTINUOUS.,.T.,#2957)
#714=CURVE_STYLE('',#2958,POSITIVE_LENGTH_MEASURE(1.0E-06),#2959)
#715=COMPOSITE_CURVE_SEGMENT(.CONTINUOUS.,.T.,#2960)
#716=CURVE_STYLE('',#2961,POSITIVE_LENGTH_MEASURE(1.0E-06),#2962)
#717=COMPOSITE_CURVE_SEGMENT(.CONTINUOUS.,.T.,#2963)
#718=CURVE_STYLE('',#2964,POSITIVE_LENGTH_MEASURE(1.0E-06),#2965)
#719=COMPOSITE_CURVE_SEGMENT(.CONTINUOUS.,.T.,#2966)
#720=SURFACE_STYLE_USAGE(.BOTH.,#2967)
#721=CLOSED_SHELL('',(#2968,#2969,#2970,#2971,#2972,#2973,#2974,#2975,#2976,#2977,#2978,#2979,#2980,#2981,#2982,#2983,#2984,#2985,#2986,#2987,#2988,#2989,#2990,#2991,#2992,#2993,#2994,#2995,#2996,#2997,#2998,#2999,#3000,#3001,#3002,#3003,#3004,#3005,#3006,#3007,#3008,#3009,#3010,#3011,#3012,#3013,#3014,#3015,#3016,#3017,#3018,#3019,#3020,#3021,#3022,#3023,#3024,#3025,#3026,#3027,#3028,#3029,#3030…
#722=SURFACE_STYLE_USAGE(.BOTH.,#3042)
#723=CLOSED_SHELL('',(#3043,#3044,#3045,#3046,#3047,#3048,#3049,#3050,#3051,#3052,#3053,#3054,#3055,#3056,#3057,#3058,#3059,#3060,#3061,#3062,#3063,#3064,#3065,#3066,#3067,#3068,#3069,#3070,#3071,#3072,#3073,#3074,#3075,#3076,#3077,#3078,#3079,#3080,#3081,#3082,#3083,#3084,#3085,#3086,#3087,#3088,#3089,#3090,#3091,#3092,#3093,#3094))
#724=SURFACE_STYLE_USAGE(.BOTH.,#3095)
#725=CLOSED_SHELL('',(#3096,#3097,#3098,#3099,#3100,#3101,#3102,#3103,#3104,#3105,#3106,#3107,#3108,#3109,#3110,#3111,#3112,#3113,#3114,#3115,#3116,#3117,#3118,#3119,#3120,#3121,#3122,#3123,#3124,#3125,#3126,#3127,#3128,#3129,#3130,#3131,#3132,#3133,#3134,#3135,#3136,#3137,#3138,#3139,#3140,#3141,#3142,#3143,#3144,#3145,#3146,#3147,#3148,#3149,#3150,#3151,#3152,#3153,#3154,#3155,#3156,#3157,#3158…
#726=SURFACE_STYLE_USAGE(.BOTH.,#3173)
#727=CLOSED_SHELL('',(#3174,#3175,#3176,#3177,#3178,#3179,#3180,#3181,#3182,#3183,#3184,#3185,#3186,#3187,#3188,#3189,#3190,#3191,#3192,#3193,#3194,#3195,#3196,#3197,#3198,#3199,#3200,#3201,#3202,#3203,#3204,#3205,#3206,#3207,#3208,#3209,#3210,#3211,#3212,#3213))
#728=SURFACE_STYLE_USAGE(.BOTH.,#3214)
#729=CLOSED_SHELL('',(#3215,#3216,#3217,#3218,#3219,#3220,#3221,#3222,#3223,#3224,#3225,#3226,#3227,#3228,#3229,#3230,#3231,#3232,#3233,#3234,#3235,#3236,#3237,#3238,#3239,#3240,#3241,#3242,#3243,#3244,#3245,#3246,#3247,#3248,#3249,#3250,#3251,#3252,#3253,#3254,#3255,#3256,#3257,#3258,#3259,#3260,#3261,#3262,#3263,#3264,#3265,#3266,#3267,#3268,#3269,#3270,#3271,#3272,#3273,#3274,#3275,#3276,#3277…
#730=SURFACE_STYLE_USAGE(.BOTH.,#3303)
#731=CLOSED_SHELL('',(#3304,#3305,#3306,#3307,#3308,#3309,#3310,#3311,#3312,#3313))
#732=SURFACE_STYLE_USAGE(.BOTH.,#3314)
#733=CLOSED_SHELL('',(#3315,#3316,#3317,#3318,#3319,#3320,#3321,#3322,#3323,#3324))
#734=SURFACE_STYLE_USAGE(.BOTH.,#3325)
#735=CLOSED_SHELL('',(#3326,#3327,#3328,#3329,#3330,#3331,#3332,#3333,#3334,#3335,#3336,#3337,#3338,#3339))
#736=CURVE_STYLE('',#3340,POSITIVE_LENGTH_MEASURE(1.0E-06),#3341)
#737=COMPOSITE_CURVE_SEGMENT(.CONTINUOUS.,.T.,#3342)
#738=CURVE_STYLE('',#3343,POSITIVE_LENGTH_MEASURE(1.0E-06),#3344)
#739=COMPOSITE_CURVE_SEGMENT(.CONTINUOUS.,.T.,#3345)
#740=CURVE_STYLE('',#3346,POSITIVE_LENGTH_MEASURE(1.0E-06),#3347)
#741=COMPOSITE_CURVE_SEGMENT(.CONTINUOUS.,.T.,#3348)
#742=CURVE_STYLE('',#3349,POSITIVE_LENGTH_MEASURE(1.0E-06),#3350)
#743=COMPOSITE_CURVE_SEGMENT(.CONTINUOUS.,.T.,#3351)
#744=CURVE_STYLE('',#3352,POSITIVE_LENGTH_MEASURE(1.0E-06),#3353)
#745=COMPOSITE_CURVE_SEGMENT(.CONTINUOUS.,.T.,#3354)
#746=CURVE_STYLE('',#3355,POSITIVE_LENGTH_MEASURE(1.0E-06),#3356)
#747=COMPOSITE_CURVE_SEGMENT(.CONTINUOUS.,.T.,#3357)
#748=SURFACE_STYLE_USAGE(.BOTH.,#3358)
#749=CLOSED_SHELL('',(#3359,#3360,#3361,#3362,#3363,#3364,#3365,#3366,#3367,#3368,#3369,#3370,#3371,#3372,#3373,#3374,#3375,#3376,#3377,#3378,#3379,#3380,#3381,#3382,#3383,#3384,#3385,#3386,#3387,#3388,#3389,#3390,#3391,#3392,#3393,#3394,#3395,#3396,#3397,#3398,#3399,#3400,#3401,#3402,#3403,#3404,#3405,#3406,#3407,#3408,#3409,#3410,#3411,#3412,#3413,#3414,#3415,#3416,#3417,#3418,#3419,#3420,#3421…
#750=SURFACE_STYLE_USAGE(.BOTH.,#3433)
#751=CLOSED_SHELL('',(#3434,#3435,#3436,#3437,#3438,#3439,#3440,#3441,#3442,#3443,#3444,#3445,#3446,#3447,#3448,#3449,#3450,#3451,#3452,#3453,#3454,#3455,#3456,#3457,#3458,#3459,#3460,#3461,#3462,#3463,#3464,#3465,#3466,#3467,#3468,#3469,#3470,#3471,#3472,#3473,#3474,#3475,#3476,#3477,#3478,#3479,#3480,#3481,#3482,#3483,#3484,#3485))
#752=SURFACE_STYLE_USAGE(.BOTH.,#3486)
#753=CLOSED_SHELL('',(#3487,#3488,#3489,#3490,#3491,#3492,#3493,#3494,#3495,#3496,#3497,#3498,#3499,#3500,#3501,#3502,#3503,#3504,#3505,#3506,#3507,#3508,#3509,#3510,#3511,#3512,#3513,#3514,#3515,#3516,#3517,#3518,#3519,#3520,#3521,#3522,#3523,#3524,#3525,#3526,#3527,#3528,#3529,#3530,#3531,#3532,#3533,#3534,#3535,#3536,#3537,#3538,#3539,#3540,#3541,#3542,#3543,#3544,#3545,#3546,#3547,#3548,#3549…
#754=SURFACE_STYLE_USAGE(.BOTH.,#3564)
#755=CLOSED_SHELL('',(#3565,#3566,#3567,#3568,#3569,#3570,#3571,#3572,#3573,#3574,#3575,#3576,#3577,#3578,#3579,#3580,#3581,#3582,#3583,#3584,#3585,#3586,#3587,#3588,#3589,#3590,#3591,#3592,#3593,#3594,#3595,#3596,#3597,#3598,#3599,#3600,#3601,#3602,#3603,#3604))
#756=SURFACE_STYLE_USAGE(.BOTH.,#3605)
#757=CLOSED_SHELL('',(#3606,#3607,#3608,#3609,#3610,#3611,#3612,#3613,#3614,#3615,#3616,#3617,#3618,#3619,#3620,#3621,#3622,#3623,#3624,#3625,#3626,#3627,#3628,#3629,#3630,#3631,#3632,#3633,#3634,#3635,#3636,#3637,#3638,#3639,#3640,#3641,#3642,#3643,#3644,#3645,#3646,#3647,#3648,#3649,#3650,#3651,#3652,#3653,#3654,#3655,#3656,#3657,#3658,#3659,#3660,#3661,#3662,#3663,#3664,#3665,#3666,#3667,#3668…
#758=SURFACE_STYLE_USAGE(.BOTH.,#3694)
#759=CLOSED_SHELL('',(#3695,#3696,#3697,#3698,#3699,#3700,#3701,#3702,#3703,#3704))
#760=SURFACE_STYLE_USAGE(.BOTH.,#3705)
#761=CLOSED_SHELL('',(#3706,#3707,#3708,#3709,#3710,#3711,#3712,#3713,#3714,#3715))
#762=SURFACE_STYLE_USAGE(.BOTH.,#3716)
#763=CLOSED_SHELL('',(#3717,#3718,#3719,#3720,#3721,#3722,#3723,#3724,#3725,#3726,#3727,#3728,#3729,#3730))
#764=CURVE_STYLE('',#3731,POSITIVE_LENGTH_MEASURE(1.0E-06),#3732)
#765=COMPOSITE_CURVE_SEGMENT(.CONTINUOUS.,.T.,#3733)
#766=CURVE_STYLE('',#3734,POSITIVE_LENGTH_MEASURE(1.0E-06),#3735)
#767=COMPOSITE_CURVE_SEGMENT(.CONTINUOUS.,.T.,#3736)
#768=CURVE_STYLE('',#3737,POSITIVE_LENGTH_MEASURE(1.0E-06),#3738)
#769=COMPOSITE_CURVE_SEGMENT(.CONTINUOUS.,.T.,#3739)
#770=CURVE_STYLE('',#3740,POSITIVE_LENGTH_MEASURE(1.0E-06),#3741)
#771=COMPOSITE_CURVE_SEGMENT(.CONTINUOUS.,.T.,#3742)
#772=CURVE_STYLE('',#3743,POSITIVE_LENGTH_MEASURE(1.0E-06),#3744)
#773=COMPOSITE_CURVE_SEGMENT(.CONTINUOUS.,.T.,#3745)
#774=CURVE_STYLE('',#3746,POSITIVE_LENGTH_MEASURE(1.0E-06),#3747)
#775=COMPOSITE_CURVE_SEGMENT(.CONTINUOUS.,.T.,#3748)
#776=SURFACE_STYLE_USAGE(.BOTH.,#3749)
#777=CLOSED_SHELL('',(#3750,#3751,#3752,#3753,#3754,#3755,#3756,#3757,#3758,#3759,#3760,#3761,#3762,#3763,#3764,#3765,#3766,#3767,#3768,#3769,#3770,#3771,#3772,#3773,#3774,#3775,#3776,#3777,#3778,#3779,#3780,#3781,#3782,#3783,#3784,#3785,#3786,#3787,#3788,#3789,#3790,#3791,#3792,#3793,#3794,#3795,#3796,#3797,#3798,#3799,#3800,#3801,#3802,#3803,#3804,#3805,#3806,#3807,#3808,#3809,#3810,#3811,#3812…
#778=SURFACE_STYLE_USAGE(.BOTH.,#3824)
#779=CLOSED_SHELL('',(#3825,#3826,#3827,#3828,#3829,#3830,#3831,#3832,#3833,#3834,#3835,#3836,#3837,#3838,#3839,#3840,#3841,#3842,#3843,#3844,#3845,#3846,#3847,#3848,#3849,#3850,#3851,#3852,#3853,#3854,#3855,#3856,#3857,#3858,#3859,#3860,#3861,#3862,#3863,#3864,#3865,#3866,#3867,#3868,#3869,#3870,#3871,#3872,#3873,#3874,#3875,#3876))
#780=SURFACE_STYLE_USAGE(.BOTH.,#3877)
#781=CLOSED_SHELL('',(#3878,#3879,#3880,#3881,#3882,#3883,#3884,#3885,#3886,#3887,#3888,#3889,#3890,#3891,#3892,#3893,#3894,#3895,#3896,#3897,#3898,#3899,#3900,#3901,#3902,#3903,#3904,#3905,#3906,#3907,#3908,#3909,#3910,#3911,#3912,#3913,#3914,#3915,#3916,#3917,#3918,#3919,#3920,#3921,#3922,#3923,#3924,#3925,#3926,#3927,#3928,#3929,#3930,#3931,#3932,#3933,#3934,#3935,#3936,#3937,#3938,#3939,#3940…
#782=SURFACE_STYLE_USAGE(.BOTH.,#3955)
#783=CLOSED_SHELL('',(#3956,#3957,#3958,#3959,#3960,#3961,#3962,#3963,#3964,#3965,#3966,#3967,#3968,#3969,#3970,#3971,#3972,#3973,#3974,#3975,#3976,#3977,#3978,#3979,#3980,#3981,#3982,#3983,#3984,#3985,#3986,#3987,#3988,#3989,#3990,#3991,#3992,#3993,#3994,#3995))
#784=SURFACE_STYLE_USAGE(.BOTH.,#3996)
#785=CLOSED_SHELL('',(#3997,#3998,#3999,#4000,#4001,#4002,#4003,#4004,#4005,#4006,#4007,#4008,#4009,#4010,#4011,#4012,#4013,#4014,#4015,#4016,#4017,#4018,#4019,#4020,#4021,#4022,#4023,#4024,#4025,#4026,#4027,#4028,#4029,#4030,#4031,#4032,#4033,#4034,#4035,#4036,#4037,#4038,#4039,#4040,#4041,#4042,#4043,#4044,#4045,#4046,#4047,#4048,#4049,#4050,#4051,#4052,#4053,#4054,#4055,#4056,#4057,#4058,#4059…
#786=SURFACE_STYLE_USAGE(.BOTH.,#4085)
#787=CLOSED_SHELL('',(#4086,#4087,#4088,#4089,#4090,#4091,#4092,#4093,#4094,#4095))
#788=SURFACE_STYLE_USAGE(.BOTH.,#4096)
#789=CLOSED_SHELL('',(#4097,#4098,#4099,#4100,#4101,#4102,#4103,#4104,#4105,#4106))
#790=SURFACE_STYLE_USAGE(.BOTH.,#4107)
#791=CLOSED_SHELL('',(#4108,#4109,#4110,#4111,#4112,#4113,#4114,#4115,#4116,#4117,#4118,#4119,#4120,#4121))
#792=CURVE_STYLE('',#4122,POSITIVE_LENGTH_MEASURE(1.0E-06),#4123)
#793=COMPOSITE_CURVE_SEGMENT(.CONTINUOUS.,.T.,#4124)
#794=CURVE_STYLE('',#4125,POSITIVE_LENGTH_MEASURE(1.0E-06),#4126)
#795=COMPOSITE_CURVE_SEGMENT(.CONTINUOUS.,.T.,#4127)
#796=CURVE_STYLE('',#4128,POSITIVE_LENGTH_MEASURE(1.0E-06),#4129)
#797=COMPOSITE_CURVE_SEGMENT(.CONTINUOUS.,.T.,#4130)
#798=CURVE_STYLE('',#4131,POSITIVE_LENGTH_MEASURE(1.0E-06),#4132)
#799=COMPOSITE_CURVE_SEGMENT(.CONTINUOUS.,.T.,#4133)
#800=CURVE_STYLE('',#4134,POSITIVE_LENGTH_MEASURE(1.0E-06),#4135)
#801=COMPOSITE_CURVE_SEGMENT(.CONTINUOUS.,.T.,#4136)
#802=CURVE_STYLE('',#4137,POSITIVE_LENGTH_MEASURE(1.0E-06),#4138)
#803=COMPOSITE_CURVE_SEGMENT(.CONTINUOUS.,.T.,#4139)
#804=SURFACE_STYLE_USAGE(.BOTH.,#4140)
#805=CLOSED_SHELL('',(#4141,#4142,#4143,#4144,#4145,#4146,#4147,#4148,#4149,#4150,#4151,#4152,#4153,#4154,#4155,#4156,#4157,#4158,#4159,#4160,#4161,#4162,#4163,#4164,#4165,#4166,#4167,#4168,#4169,#4170,#4171,#4172,#4173,#4174,#4175,#4176,#4177,#4178,#4179,#4180,#4181,#4182,#4183,#4184,#4185,#4186,#4187,#4188,#4189,#4190,#4191,#4192,#4193,#4194,#4195,#4196,#4197,#4198,#4199,#4200,#4201,#4202,#4203…
#806=SURFACE_STYLE_USAGE(.BOTH.,#4323)
#807=CLOSED_SHELL('',(#4324,#4325,#4326,#4327,#4328,#4329,#4330,#4331,#4332,#4333,#4334,#4335,#4336,#4337,#4338,#4339,#4340,#4341,#4342,#4343,#4344,#4345,#4346,#4347,#4348,#4349,#4350,#4351,#4352,#4353,#4354,#4355,#4356,#4357,#4358,#4359,#4360,#4361,#4362,#4363,#4364,#4365,#4366,#4367,#4368,#4369,#4370,#4371,#4372,#4373,#4374,#4375,#4376,#4377,#4378,#4379,#4380,#4381,#4382,#4383,#4384,#4385,#4386…
#808=PRODUCT_CONTEXT('',#190,'mechanical')
#809=PRODUCT_DEFINITION_FORMATION_WITH_SPECIFIED_SOURCE(' ','NONE',#497,.NOT_KNOWN.)
#810=CARTESIAN_POINT('',(0.0,0.0,0.0))
#811=DIRECTION('',(0.0,0.0,1.0))
#812=DIRECTION('',(1.0,0.0,0.0))
#813=CARTESIAN_POINT('',(0.0,0.0,0.0))
#814=DIRECTION('',(0.0,0.0,1.0))
#815=DIRECTION('',(1.0,0.0,0.0))
#816=CARTESIAN_POINT('',(0.0,0.0,0.0))
#817=DIRECTION('',(0.0,0.0,1.0))
#818=DIRECTION('',(1.0,0.0,0.0))
#819=CARTESIAN_POINT('',(0.0,0.0,0.0))
#820=DIRECTION('',(0.0,0.0,1.0))
#821=DIRECTION('',(1.0,0.0,0.0))
#822=CARTESIAN_POINT('',(0.0,0.0,0.0))
#823=DIRECTION('',(0.0,0.0,1.0))
#824=DIRECTION('',(1.0,0.0,0.0))
#825=CARTESIAN_POINT('',(0.0,0.0,0.0))
#826=DIRECTION('',(0.0,0.0,1.0))
#827=DIRECTION('',(1.0,0.0,0.0))
#828=CARTESIAN_POINT('',(0.0,0.0,0.0))
#829=DIRECTION('',(0.0,0.0,1.0))
#830=DIRECTION('',(1.0,0.0,0.0))
#831=CARTESIAN_POINT('',(0.0,0.0,0.0))
#832=DIRECTION('',(0.0,0.0,1.0))
#833=DIRECTION('',(1.0,0.0,0.0))
#834=CARTESIAN_POINT('',(0.0,0.0,0.0))
#835=DIRECTION('',(0.0,0.0,1.0))
#836=DIRECTION('',(1.0,0.0,0.0))
#837=CARTESIAN_POINT('',(0.0,0.0,0.0))
#838=DIRECTION('',(0.0,0.0,1.0))
#839=DIRECTION('',(1.0,0.0,0.0))
#840=CARTESIAN_POINT('',(0.0,0.0,0.0))
#841=DIRECTION('',(0.0,0.0,1.0))
#842=DIRECTION('',(1.0,0.0,0.0))
#843=CARTESIAN_POINT('',(0.0,0.0,0.0))
#844=DIRECTION('',(0.0,0.0,1.0))
#845=DIRECTION('',(1.0,0.0,0.0))
#846=CARTESIAN_POINT('',(0.0,0.0,0.0))
#847=DIRECTION('',(0.0,0.0,1.0))
#848=DIRECTION('',(1.0,0.0,0.0))
#849=CARTESIAN_POINT('',(0.0,0.0,0.0))
#850=DIRECTION('',(0.0,0.0,1.0))
#851=DIRECTION('',(1.0,0.0,0.0))
#852=CARTESIAN_POINT('',(0.0,0.0,0.0))
#853=DIRECTION('',(0.0,0.0,1.0))
#854=DIRECTION('',(1.0,0.0,0.0))
#855=CARTESIAN_POINT('',(0.0,0.0,0.0))
#856=DIRECTION('',(0.0,0.0,1.0))
#857=DIRECTION('',(1.0,0.0,0.0))
#858=CARTESIAN_POINT('',(0.0,0.0,0.0))
#859=DIRECTION('',(0.0,0.0,1.0))
#860=DIRECTION('',(1.0,0.0,0.0))
#861=CARTESIAN_POINT('',(0.0,0.0,0.0))
#862=DIRECTION('',(0.0,0.0,1.0))
#863=DIRECTION('',(1.0,0.0,0.0))
#864=CARTESIAN_POINT('',(0.0,0.0,0.0))
#865=DIRECTION('',(0.0,0.0,1.0))
#866=DIRECTION('',(1.0,0.0,0.0))
#867=CARTESIAN_POINT('',(0.0,0.0,0.0))
#868=DIRECTION('',(0.0,0.0,1.0))
#869=DIRECTION('',(1.0,0.0,0.0))
#870=CARTESIAN_POINT('',(0.0,0.0,0.0))
#871=DIRECTION('',(0.0,0.0,1.0))
#872=DIRECTION('',(1.0,0.0,0.0))
#873=CARTESIAN_POINT('',(0.0,0.0,0.0))
#874=DIRECTION('',(0.0,0.0,1.0))
#875=DIRECTION('',(1.0,0.0,0.0))
#876=CARTESIAN_POINT('',(0.0,0.0,0.0))
#877=DIRECTION('',(0.0,0.0,1.0))
#878=DIRECTION('',(1.0,0.0,0.0))
#879=CARTESIAN_POINT('',(0.0,0.0,0.0))
#880=DIRECTION('',(0.0,0.0,1.0))
#881=DIRECTION('',(1.0,0.0,0.0))
#882=CARTESIAN_POINT('',(0.0,0.0,0.0))
#883=DIRECTION('',(0.0,0.0,1.0))
#884=DIRECTION('',(1.0,0.0,0.0))
#885=CARTESIAN_POINT('',(0.0,0.0,0.0))
#886=DIRECTION('',(0.0,0.0,1.0))
#887=DIRECTION('',(1.0,0.0,0.0))
#888=CARTESIAN_POINT('',(0.0,0.0,0.0))
#889=DIRECTION('',(0.0,0.0,1.0))
#890=DIRECTION('',(1.0,0.0,0.0))
#891=CARTESIAN_POINT('',(0.0,0.0,0.0))
#892=DIRECTION('',(0.0,0.0,1.0))
#893=DIRECTION('',(1.0,0.0,0.0))
#894=CARTESIAN_POINT('',(0.0,0.0,0.0))
#895=DIRECTION('',(0.0,0.0,1.0))
#896=DIRECTION('',(1.0,0.0,0.0))
#897=CARTESIAN_POINT('',(0.0,0.0,0.0))
#898=DIRECTION('',(0.0,0.0,1.0))
#899=DIRECTION('',(1.0,0.0,0.0))
#900=CARTESIAN_POINT('',(0.0,0.0,0.0))
#901=DIRECTION('',(0.0,0.0,1.0))
#902=DIRECTION('',(1.0,0.0,0.0))
#903=CARTESIAN_POINT('',(0.0,0.0,0.0))
#904=DIRECTION('',(0.0,0.0,1.0))
#905=DIRECTION('',(1.0,0.0,0.0))
#906=CARTESIAN_POINT('',(0.0,0.0,0.0))
#907=DIRECTION('',(0.0,0.0,1.0))
#908=DIRECTION('',(1.0,0.0,0.0))
#909=CARTESIAN_POINT('',(0.0,0.0,0.0))
#910=DIRECTION('',(0.0,0.0,1.0))
#911=DIRECTION('',(1.0,0.0,0.0))
#912=CARTESIAN_POINT('',(0.0,0.0,0.0))
#913=DIRECTION('',(0.0,0.0,1.0))
#914=DIRECTION('',(1.0,0.0,0.0))
#915=CARTESIAN_POINT('',(0.0,0.0,0.0))
#916=DIRECTION('',(0.0,0.0,1.0))
#917=DIRECTION('',(1.0,0.0,0.0))
#918=CARTESIAN_POINT('',(0.0,0.0,0.0))
#919=DIRECTION('',(0.0,0.0,1.0))
#920=DIRECTION('',(1.0,0.0,0.0))
#921=CARTESIAN_POINT('',(0.0,0.0,0.0))
#922=DIRECTION('',(0.0,0.0,1.0))
#923=DIRECTION('',(1.0,0.0,0.0))
#924=CARTESIAN_POINT('',(0.0,0.0,0.0))
#925=DIRECTION('',(0.0,0.0,1.0))
#926=DIRECTION('',(1.0,0.0,0.0))
#927=CARTESIAN_POINT('',(0.0,0.0,0.0))
#928=DIRECTION('',(0.0,0.0,1.0))
#929=DIRECTION('',(1.0,0.0,0.0))
#930=CARTESIAN_POINT('',(0.0,0.0,0.0))
#931=DIRECTION('',(0.0,0.0,1.0))
#932=DIRECTION('',(1.0,0.0,0.0))
#933=CARTESIAN_POINT('',(0.0,0.0,0.0))
#934=DIRECTION('',(0.0,0.0,1.0))
#935=DIRECTION('',(1.0,0.0,0.0))
#936=CARTESIAN_POINT('',(0.0,0.0,0.0))
#937=DIRECTION('',(0.0,0.0,1.0))
#938=DIRECTION('',(1.0,0.0,0.0))
#939=CARTESIAN_POINT('',(0.0,0.0,0.0))
#940=DIRECTION('',(0.0,0.0,1.0))
#941=DIRECTION('',(1.0,0.0,0.0))
#942=CARTESIAN_POINT('',(0.0,0.0,0.0))
#943=DIRECTION('',(0.0,0.0,1.0))
#944=DIRECTION('',(1.0,0.0,0.0))
#945=CARTESIAN_POINT('',(0.0,0.0,0.0))
#946=DIRECTION('',(0.0,0.0,1.0))
#947=DIRECTION('',(1.0,0.0,0.0))
#948=CARTESIAN_POINT('',(0.0,0.0,0.0))
#949=DIRECTION('',(0.0,0.0,1.0))
#950=DIRECTION('',(1.0,0.0,0.0))
#951=CARTESIAN_POINT('',(0.0,0.0,0.0))
#952=DIRECTION('',(0.0,0.0,1.0))
#953=DIRECTION('',(1.0,0.0,0.0))
#954=CARTESIAN_POINT('',(0.0,0.0,0.0))
#955=DIRECTION('',(0.0,0.0,1.0))
#956=DIRECTION('',(1.0,0.0,0.0))
#957=CARTESIAN_POINT('',(0.0,0.0,0.0))
#958=DIRECTION('',(0.0,0.0,1.0))
#959=DIRECTION('',(1.0,0.0,0.0))
#960=CARTESIAN_POINT('',(0.0,0.0,0.0))
#961=DIRECTION('',(0.0,0.0,1.0))
#962=DIRECTION('',(1.0,0.0,0.0))
#963=CARTESIAN_POINT('',(0.0,0.0,0.0))
#964=DIRECTION('',(0.0,0.0,1.0))
#965=DIRECTION('',(1.0,0.0,0.0))
#966=CARTESIAN_POINT('',(0.0,0.0,0.0))
#967=DIRECTION('',(0.0,0.0,1.0))
#968=DIRECTION('',(1.0,0.0,0.0))
#969=CARTESIAN_POINT('',(0.0,0.0,0.0))
#970=DIRECTION('',(0.0,0.0,1.0))
#971=DIRECTION('',(1.0,0.0,0.0))
#972=CARTESIAN_POINT('',(0.0,0.0,0.0))
#973=DIRECTION('',(0.0,0.0,1.0))
#974=DIRECTION('',(1.0,0.0,0.0))
#975=CARTESIAN_POINT('',(0.0,0.0,0.0))
#976=DIRECTION('',(0.0,0.0,1.0))
#977=DIRECTION('',(1.0,0.0,0.0))
#978=CARTESIAN_POINT('',(0.0,0.0,0.0))
#979=DIRECTION('',(0.0,0.0,1.0))
#980=DIRECTION('',(1.0,0.0,0.0))
#981=CARTESIAN_POINT('',(0.0,0.0,0.0))
#982=DIRECTION('',(0.0,0.0,1.0))
#983=DIRECTION('',(1.0,0.0,0.0))
#984=CARTESIAN_POINT('',(0.0,0.0,0.0))
#985=DIRECTION('',(0.0,0.0,1.0))
#986=DIRECTION('',(1.0,0.0,0.0))
#987=CARTESIAN_POINT('',(0.0,0.0,0.0))
#988=DIRECTION('',(0.0,0.0,1.0))
#989=DIRECTION('',(1.0,0.0,0.0))
#990=CARTESIAN_POINT('',(0.0,0.0,0.0))
#991=DIRECTION('',(0.0,0.0,1.0))
#992=DIRECTION('',(1.0,0.0,0.0))
#993=CARTESIAN_POINT('',(0.0,0.0,0.0))
#994=DIRECTION('',(0.0,0.0,1.0))
#995=DIRECTION('',(1.0,0.0,0.0))
#996=CARTESIAN_POINT('',(0.0,0.0,0.0))
#997=DIRECTION('',(0.0,0.0,1.0))
#998=DIRECTION('',(1.0,0.0,0.0))
#999=CARTESIAN_POINT('',(0.0,0.0,0.0))
#1000=DIRECTION('',(0.0,0.0,1.0))
#1001=DIRECTION('',(1.0,0.0,0.0))
#1002=CARTESIAN_POINT('',(0.0,0.0,0.0))
#1003=DIRECTION('',(0.0,0.0,1.0))
#1004=DIRECTION('',(1.0,0.0,0.0))
#1005=CARTESIAN_POINT('',(0.0,0.0,0.0))
#1006=DIRECTION('',(0.0,0.0,1.0))
#1007=DIRECTION('',(1.0,0.0,0.0))
#1008=CARTESIAN_POINT('',(0.0,0.0,0.0))
#1009=DIRECTION('',(0.0,0.0,1.0))
#1010=DIRECTION('',(1.0,0.0,0.0))
#1011= (NAMED_UNIT(#572)LENGTH_UNIT()SI_UNIT(.MILLI.,.METRE.))
#1012=SURFACE_SIDE_STYLE('',(#4668))
#1013=ADVANCED_FACE('',(#4669),#4670,.F.)
#1014=ADVANCED_FACE('',(#4671),#4672,.F.)
#1015=ADVANCED_FACE('NONE',(#4673),#4674,.F.)
#1016=ADVANCED_FACE('NONE',(#4675),#4676,.F.)
#1017=ADVANCED_FACE('NONE',(#4677),#4678,.F.)
#1018=ADVANCED_FACE('NONE',(#4679),#4680,.F.)
#1019=ADVANCED_FACE('NONE',(#4681),#4682,.F.)
#1020=ADVANCED_FACE('NONE',(#4683),#4684,.F.)
#1021=ADVANCED_FACE('NONE',(#4685),#4686,.F.)
#1022=ADVANCED_FACE('NONE',(#4687),#4688,.F.)
#1023=ADVANCED_FACE('NONE',(#4689),#4690,.F.)
#1024=ADVANCED_FACE('',(#4691,#4692),#4693,.F.)
#1025=ADVANCED_FACE('',(#4694),#4695,.T.)
#1026=ADVANCED_FACE('',(#4696),#4697,.F.)
#1027=ADVANCED_FACE('',(#4698),#4699,.F.)
#1028=ADVANCED_FACE('NONE',(#4700),#4701,.T.)
#1029=ADVANCED_FACE('NONE',(#4702),#4703,.F.)
#1030=ADVANCED_FACE('NONE',(#4704),#4705,.F.)
#1031=ADVANCED_FACE('NONE',(#4706),#4707,.F.)
#1032=ADVANCED_FACE('NONE',(#4708),#4709,.F.)
#1033=ADVANCED_FACE('NONE',(#4710),#4711,.F.)
#1034=ADVANCED_FACE('NONE',(#4712),#4713,.F.)
#1035=ADVANCED_FACE('NONE',(#4714),#4715,.F.)
#1036=ADVANCED_FACE('NONE',(#4716),#4717,.F.)
#1037=ADVANCED_FACE('NONE',(#4718),#4719,.F.)
#1038=ADVANCED_FACE('NONE',(#4720),#4721,.F.)
#1039=ADVANCED_FACE('NONE',(#4722),#4723,.F.)
#1040=ADVANCED_FACE('NONE',(#4724),#4725,.F.)
#1041=ADVANCED_FACE('NONE',(#4726),#4727,.F.)
#1042=ADVANCED_FACE('NONE',(#4728),#4729,.F.)
#1043=ADVANCED_FACE('NONE',(#4730),#4731,.F.)
#1044=ADVANCED_FACE('NONE',(#4732),#4733,.F.)
#1045=ADVANCED_FACE('NONE',(#4734),#4735,.F.)
#1046=ADVANCED_FACE('NONE',(#4736),#4737,.F.)
#1047=ADVANCED_FACE('NONE',(#4738),#4739,.F.)
#1048=ADVANCED_FACE('NONE',(#4740),#4741,.F.)
#1049=ADVANCED_FACE('NONE',(#4742),#4743,.F.)
#1050=ADVANCED_FACE('NONE',(#4744),#4745,.F.)
#1051=ADVANCED_FACE('NONE',(#4746),#4747,.F.)
#1052=ADVANCED_FACE('NONE',(#4748),#4749,.F.)
#1053=ADVANCED_FACE('NONE',(#4750),#4751,.F.)
#1054=ADVANCED_FACE('NONE',(#4752),#4753,.F.)
#1055=ADVANCED_FACE('',(#4754),#4755,.F.)
#1056=ADVANCED_FACE('NONE',(#4756),#4757,.F.)
#1057=ADVANCED_FACE('NONE',(#4758),#4759,.F.)
#1058=ADVANCED_FACE('NONE',(#4760),#4761,.F.)
#1059=ADVANCED_FACE('NONE',(#4762),#4763,.F.)
#1060=ADVANCED_FACE('NONE',(#4764),#4765,.T.)
#1061=ADVANCED_FACE('NONE',(#4766),#4767,.F.)
#1062=ADVANCED_FACE('',(#4768),#4769,.F.)
#1063=ADVANCED_FACE('',(#4770,#4771),#4772,.T.)
#1064=ADVANCED_FACE('',(#4773),#4774,.T.)
#1065=ADVANCED_FACE('',(#4775),#4776,.F.)
#1066=ADVANCED_FACE('',(#4777),#4778,.F.)
#1067=ADVANCED_FACE('NONE',(#4779),#4780,.F.)
#1068=ADVANCED_FACE('NONE',(#4781),#4782,.F.)
#1069=ADVANCED_FACE('NONE',(#4783),#4784,.F.)
#1070=ADVANCED_FACE('NONE',(#4785),#4786,.F.)
#1071=ADVANCED_FACE('NONE',(#4787),#4788,.F.)
#1072=ADVANCED_FACE('NONE',(#4789),#4790,.F.)
#1073=ADVANCED_FACE('NONE',(#4791),#4792,.F.)
#1074=ADVANCED_FACE('NONE',(#4793),#4794,.F.)
#1075=ADVANCED_FACE('NONE',(#4795),#4796,.F.)
#1076=ADVANCED_FACE('NONE',(#4797),#4798,.F.)
#1077=ADVANCED_FACE('NONE',(#4799),#4800,.F.)
#1078=ADVANCED_FACE('NONE',(#4801),#4802,.F.)
#1079=ADVANCED_FACE('NONE',(#4803),#4804,.F.)
#1080=ADVANCED_FACE('NONE',(#4805),#4806,.F.)
#1081=ADVANCED_FACE('NONE',(#4807),#4808,.F.)
#1082=ADVANCED_FACE('NONE',(#4809),#4810,.F.)
#1083=ADVANCED_FACE('NONE',(#4811),#4812,.F.)
#1084=ADVANCED_FACE('NONE',(#4813),#4814,.F.)
#1085=ADVANCED_FACE('NONE',(#4815),#4816,.F.)
#1086=ADVANCED_FACE('NONE',(#4817),#4818,.F.)
#1087=SURFACE_SIDE_STYLE('',(#4819))
#1088=ADVANCED_FACE('',(#4820),#4821,.F.)
#1089=ADVANCED_FACE('NONE',(#4822),#4823,.F.)
#1090=ADVANCED_FACE('NONE',(#4824),#4825,.F.)
#1091=ADVANCED_FACE('NONE',(#4826),#4827,.F.)
#1092=ADVANCED_FACE('NONE',(#4828),#4829,.F.)
#1093=ADVANCED_FACE('NONE',(#4830),#4831,.F.)
#1094=ADVANCED_FACE('NONE',(#4832),#4833,.F.)
#1095=ADVANCED_FACE('NONE',(#4834),#4835,.F.)
#1096=ADVANCED_FACE('NONE',(#4836),#4837,.F.)
#1097=ADVANCED_FACE('NONE',(#4838),#4839,.F.)
#1098=ADVANCED_FACE('NONE',(#4840),#4841,.F.)
#1099=ADVANCED_FACE('NONE',(#4842),#4843,.F.)
#1100=ADVANCED_FACE('NONE',(#4844),#4845,.F.)
#1101=ADVANCED_FACE('NONE',(#4846),#4847,.F.)
#1102=ADVANCED_FACE('NONE',(#4848),#4849,.F.)
#1103=ADVANCED_FACE('NONE',(#4850),#4851,.F.)
#1104=ADVANCED_FACE('NONE',(#4852),#4853,.F.)
#1105=ADVANCED_FACE('NONE',(#4854),#4855,.F.)
#1106=ADVANCED_FACE('NONE',(#4856),#4857,.F.)
#1107=ADVANCED_FACE('NONE',(#4858),#4859,.F.)
#1108=ADVANCED_FACE('NONE',(#4860),#4861,.F.)
#1109=ADVANCED_FACE('NONE',(#4862),#4863,.F.)
#1110=ADVANCED_FACE('NONE',(#4864),#4865,.F.)
#1111=ADVANCED_FACE('NONE',(#4866),#4867,.F.)
#1112=ADVANCED_FACE('NONE',(#4868),#4869,.F.)
#1113=ADVANCED_FACE('NONE',(#4870),#4871,.F.)
#1114=ADVANCED_FACE('NONE',(#4872),#4873,.F.)
#1115=ADVANCED_FACE('NONE',(#4874),#4875,.F.)
#1116=ADVANCED_FACE('NONE',(#4876),#4877,.F.)
#1117=ADVANCED_FACE('',(#4878),#4879,.F.)
#1118=ADVANCED_FACE('',(#4880),#4881,.F.)
#1119=ADVANCED_FACE('NONE',(#4882),#4883,.F.)
#1120=ADVANCED_FACE('',(#4884),#4885,.T.)
#1121=ADVANCED_FACE('',(#4886),#4887,.F.)
#1122=ADVANCED_FACE('NONE',(#4888),#4889,.F.)
#1123=ADVANCED_FACE('NONE',(#4890),#4891,.T.)
#1124=ADVANCED_FACE('',(#4892),#4893,.T.)
#1125=ADVANCED_FACE('',(#4894),#4895,.T.)
#1126=ADVANCED_FACE('NONE',(#4896),#4897,.F.)
#1127=ADVANCED_FACE('NONE',(#4898),#4899,.F.)
#1128=ADVANCED_FACE('NONE',(#4900),#4901,.T.)
#1129=ADVANCED_FACE('',(#4902),#4903,.F.)
#1130=ADVANCED_FACE('NONE',(#4904),#4905,.F.)
#1131=ADVANCED_FACE('NONE',(#4906),#4907,.F.)
#1132=ADVANCED_FACE('NONE',(#4908),#4909,.F.)
#1133=ADVANCED_FACE('NONE',(#4910),#4911,.F.)
#1134=ADVANCED_FACE('NONE',(#4912),#4913,.F.)
#1135=ADVANCED_FACE('NONE',(#4914),#4915,.F.)
#1136=ADVANCED_FACE('NONE',(#4916),#4917,.F.)
#1137=ADVANCED_FACE('NONE',(#4918),#4919,.F.)
#1138=ADVANCED_FACE('NONE',(#4920),#4921,.F.)
#1139=ADVANCED_FACE('NONE',(#4922),#4923,.F.)
#1140=SURFACE_SIDE_STYLE('',(#4924))
#1141=ADVANCED_FACE('',(#4925),#4926,.F.)
#1142=ADVANCED_FACE('NONE',(#4927),#4928,.F.)
#1143=ADVANCED_FACE('NONE',(#4929),#4930,.F.)
#1144=ADVANCED_FACE('NONE',(#4931),#4932,.F.)
#1145=ADVANCED_FACE('NONE',(#4933),#4934,.F.)
#1146=ADVANCED_FACE('NONE',(#4935),#4936,.F.)
#1147=ADVANCED_FACE('NONE',(#4937),#4938,.F.)
#1148=ADVANCED_FACE('NONE',(#4939),#4940,.F.)
#1149=ADVANCED_FACE('NONE',(#4941),#4942,.F.)
#1150=ADVANCED_FACE('NONE',(#4943),#4944,.F.)
#1151=ADVANCED_FACE('NONE',(#4945),#4946,.F.)
#1152=ADVANCED_FACE('NONE',(#4947),#4948,.F.)
#1153=ADVANCED_FACE('NONE',(#4949),#4950,.F.)
#1154=ADVANCED_FACE('NONE',(#4951),#4952,.F.)
#1155=ADVANCED_FACE('NONE',(#4953),#4954,.F.)
#1156=ADVANCED_FACE('NONE',(#4955),#4956,.F.)
#1157=ADVANCED_FACE('NONE',(#4957),#4958,.F.)
#1158=ADVANCED_FACE('NONE',(#4959),#4960,.F.)
#1159=ADVANCED_FACE('NONE',(#4961),#4962,.F.)
#1160=ADVANCED_FACE('NONE',(#4963),#4964,.F.)
#1161=ADVANCED_FACE('NONE',(#4965),#4966,.F.)
#1162=ADVANCED_FACE('',(#4967),#4968,.F.)
#1163=ADVANCED_FACE('',(#4969,#4970,#4971),#4972,.F.)
#1164=ADVANCED_FACE('NONE',(#4973),#4974,.F.)
#1165=ADVANCED_FACE('',(#4975),#4976,.F.)
#1166=ADVANCED_FACE('',(#4977,#4978,#4979),#4980,.T.)
#1167=ADVANCED_FACE('',(#4981),#4982,.T.)
#1168=ADVANCED_FACE('NONE',(#4983),#4984,.F.)
#1169=ADVANCED_FACE('',(#4985),#4986,.F.)
#1170=ADVANCED_FACE('',(#4987),#4988,.T.)
#1171=ADVANCED_FACE('',(#4989),#4990,.F.)
#1172=ADVANCED_FACE('',(#4991),#4992,.F.)
#1173=ADVANCED_FACE('NONE',(#4993),#4994,.F.)
#1174=ADVANCED_FACE('NONE',(#4995),#4996,.F.)
#1175=ADVANCED_FACE('NONE',(#4997),#4998,.F.)
#1176=ADVANCED_FACE('NONE',(#4999),#5000,.F.)
#1177=ADVANCED_FACE('NONE',(#5001),#5002,.F.)
#1178=ADVANCED_FACE('NONE',(#5003),#5004,.F.)
#1179=ADVANCED_FACE('NONE',(#5005),#5006,.F.)
#1180=ADVANCED_FACE('NONE',(#5007),#5008,.F.)
#1181=ADVANCED_FACE('NONE',(#5009),#5010,.F.)
#1182=ADVANCED_FACE('NONE',(#5011),#5012,.F.)
#1183=ADVANCED_FACE('NONE',(#5013),#5014,.F.)
#1184=ADVANCED_FACE('NONE',(#5015),#5016,.F.)
#1185=ADVANCED_FACE('NONE',(#5017),#5018,.F.)
#1186=ADVANCED_FACE('NONE',(#5019),#5020,.F.)
#1187=ADVANCED_FACE('NONE',(#5021),#5022,.F.)
#1188=ADVANCED_FACE('NONE',(#5023),#5024,.F.)
#1189=ADVANCED_FACE('NONE',(#5025),#5026,.F.)
#1190=ADVANCED_FACE('NONE',(#5027),#5028,.F.)
#1191=ADVANCED_FACE('NONE',(#5029),#5030,.F.)
#1192=ADVANCED_FACE('NONE',(#5031),#5032,.F.)
#1193=ADVANCED_FACE('NONE',(#5033),#5034,.F.)
#1194=ADVANCED_FACE('NONE',(#5035),#5036,.F.)
#1195=ADVANCED_FACE('NONE',(#5037),#5038,.F.)
#1196=ADVANCED_FACE('NONE',(#5039),#5040,.F.)
#1197=ADVANCED_FACE('NONE',(#5041),#5042,.F.)
#1198=ADVANCED_FACE('NONE',(#5043),#5044,.F.)
#1199=ADVANCED_FACE('NONE',(#5045),#5046,.F.)
#1200=ADVANCED_FACE('',(#5047),#5048,.F.)
#1201=ADVANCED_FACE('',(#5049),#5050,.T.)
#1202=ADVANCED_FACE('',(#5051),#5052,.T.)
#1203=ADVANCED_FACE('NONE',(#5053),#5054,.F.)
#1204=ADVANCED_FACE('NONE',(#5055),#5056,.F.)
#1205=ADVANCED_FACE('NONE',(#5057),#5058,.F.)
#1206=ADVANCED_FACE('NONE',(#5059),#5060,.F.)
#1207=ADVANCED_FACE('',(#5061),#5062,.F.)
#1208=ADVANCED_FACE('NONE',(#5063),#5064,.F.)
#1209=ADVANCED_FACE('NONE',(#5065),#5066,.F.)
#1210=ADVANCED_FACE('NONE',(#5067),#5068,.F.)
#1211=ADVANCED_FACE('NONE',(#5069),#5070,.F.)
#1212=ADVANCED_FACE('NONE',(#5071),#5072,.F.)
#1213=ADVANCED_FACE('NONE',(#5073),#5074,.F.)
#1214=ADVANCED_FACE('NONE',(#5075),#5076,.F.)
#1215=ADVANCED_FACE('NONE',(#5077),#5078,.F.)
#1216=ADVANCED_FACE('NONE',(#5079),#5080,.F.)
#1217=ADVANCED_FACE('NONE',(#5081),#5082,.F.)
#1218=SURFACE_SIDE_STYLE('',(#5083))
#1219=ADVANCED_FACE('',(#5084),#5085,.F.)
#1220=ADVANCED_FACE('',(#5086),#5087,.F.)
#1221=ADVANCED_FACE('NONE',(#5088),#5089,.F.)
#1222=ADVANCED_FACE('NONE',(#5090),#5091,.F.)
#1223=ADVANCED_FACE('NONE',(#5092),#5093,.F.)
#1224=ADVANCED_FACE('NONE',(#5094),#5095,.F.)
#1225=ADVANCED_FACE('NONE',(#5096),#5097,.F.)
#1226=ADVANCED_FACE('NONE',(#5098),#5099,.F.)
#1227=ADVANCED_FACE('NONE',(#5100),#5101,.F.)
#1228=ADVANCED_FACE('NONE',(#5102),#5103,.F.)
#1229=ADVANCED_FACE('NONE',(#5104),#5105,.F.)
#1230=ADVANCED_FACE('NONE',(#5106),#5107,.F.)
#1231=ADVANCED_FACE('NONE',(#5108),#5109,.F.)
#1232=ADVANCED_FACE('NONE',(#5110),#5111,.F.)
#1233=ADVANCED_FACE('NONE',(#5112),#5113,.F.)
#1234=ADVANCED_FACE('NONE',(#5114),#5115,.F.)
#1235=ADVANCED_FACE('NONE',(#5116),#5117,.F.)
#1236=ADVANCED_FACE('',(#5118),#5119,.F.)
#1237=ADVANCED_FACE('NONE',(#5120),#5121,.F.)
#1238=ADVANCED_FACE('NONE',(#5122),#5123,.F.)
#1239=ADVANCED_FACE('',(#5124),#5125,.F.)
#1240=ADVANCED_FACE('',(#5126),#5127,.T.)
#1241=ADVANCED_FACE('',(#5128),#5129,.T.)
#1242=ADVANCED_FACE('',(#5130),#5131,.F.)
#1243=ADVANCED_FACE('',(#5132),#5133,.T.)
#1244=ADVANCED_FACE('',(#5134),#5135,.T.)
#1245=ADVANCED_FACE('NONE',(#5136),#5137,.F.)
#1246=ADVANCED_FACE('NONE',(#5138),#5139,.F.)
#1247=ADVANCED_FACE('NONE',(#5140),#5141,.T.)
#1248=ADVANCED_FACE('',(#5142),#5143,.F.)
#1249=ADVANCED_FACE('NONE',(#5144),#5145,.F.)
#1250=ADVANCED_FACE('NONE',(#5146),#5147,.F.)
#1251=ADVANCED_FACE('NONE',(#5148),#5149,.F.)
#1252=ADVANCED_FACE('NONE',(#5150),#5151,.F.)
#1253=ADVANCED_FACE('NONE',(#5152),#5153,.F.)
#1254=ADVANCED_FACE('NONE',(#5154),#5155,.F.)
#1255=ADVANCED_FACE('NONE',(#5156),#5157,.F.)
#1256=ADVANCED_FACE('NONE',(#5158),#5159,.F.)
#1257=ADVANCED_FACE('NONE',(#5160),#5161,.F.)
#1258=ADVANCED_FACE('NONE',(#5162),#5163,.F.)
#1259=SURFACE_SIDE_STYLE('',(#5164))
#1260=ADVANCED_FACE('NONE',(#5165),#5166,.F.)
#1261=ADVANCED_FACE('NONE',(#5167),#5168,.F.)
#1262=ADVANCED_FACE('NONE',(#5169),#5170,.F.)
#1263=ADVANCED_FACE('NONE',(#5171),#5172,.F.)
#1264=ADVANCED_FACE('NONE',(#5173),#5174,.T.)
#1265=ADVANCED_FACE('NONE',(#5175),#5176,.T.)
#1266=ADVANCED_FACE('NONE',(#5177),#5178,.T.)
#1267=ADVANCED_FACE('NONE',(#5179),#5180,.T.)
#1268=ADVANCED_FACE('NONE',(#5181),#5182,.T.)
#1269=ADVANCED_FACE('NONE',(#5183),#5184,.T.)
#1270=ADVANCED_FACE('NONE',(#5185),#5186,.T.)
#1271=ADVANCED_FACE('NONE',(#5187),#5188,.T.)
#1272=ADVANCED_FACE('NONE',(#5189),#5190,.T.)
#1273=ADVANCED_FACE('NONE',(#5191),#5192,.T.)
#1274=ADVANCED_FACE('NONE',(#5193),#5194,.T.)
#1275=ADVANCED_FACE('NONE',(#5195),#5196,.T.)
#1276=ADVANCED_FACE('NONE',(#5197),#5198,.T.)
#1277=ADVANCED_FACE('NONE',(#5199),#5200,.T.)
#1278=ADVANCED_FACE('NONE',(#5201),#5202,.T.)
#1279=ADVANCED_FACE('NONE',(#5203),#5204,.T.)
#1280=ADVANCED_FACE('NONE',(#5205),#5206,.T.)
#1281=ADVANCED_FACE('NONE',(#5207),#5208,.T.)
#1282=ADVANCED_FACE('NONE',(#5209),#5210,.T.)
#1283=ADVANCED_FACE('NONE',(#5211),#5212,.T.)
#1284=ADVANCED_FACE('NONE',(#5213),#5214,.T.)
#1285=ADVANCED_FACE('NONE',(#5215),#5216,.T.)
#1286=ADVANCED_FACE('NONE',(#5217),#5218,.T.)
#1287=ADVANCED_FACE('NONE',(#5219),#5220,.T.)
#1288=ADVANCED_FACE('NONE',(#5221),#5222,.T.)
#1289=ADVANCED_FACE('NONE',(#5223),#5224,.T.)
#1290=ADVANCED_FACE('NONE',(#5225),#5226,.T.)
#1291=ADVANCED_FACE('NONE',(#5227),#5228,.T.)
#1292=ADVANCED_FACE('NONE',(#5229),#5230,.T.)
#1293=ADVANCED_FACE('NONE',(#5231),#5232,.T.)
#1294=ADVANCED_FACE('NONE',(#5233),#5234,.T.)
#1295=ADVANCED_FACE('NONE',(#5235),#5236,.T.)
#1296=ADVANCED_FACE('NONE',(#5237),#5238,.T.)
#1297=ADVANCED_FACE('NONE',(#5239),#5240,.T.)
#1298=ADVANCED_FACE('NONE',(#5241),#5242,.T.)
#1299=ADVANCED_FACE('NONE',(#5243),#5244,.T.)
#1300=ADVANCED_FACE('NONE',(#5245),#5246,.T.)
#1301=ADVANCED_FACE('NONE',(#5247),#5248,.T.)
#1302=ADVANCED_FACE('NONE',(#5249),#5250,.T.)
#1303=ADVANCED_FACE('NONE',(#5251),#5252,.T.)
#1304=ADVANCED_FACE('NONE',(#5253),#5254,.T.)
#1305=ADVANCED_FACE('NONE',(#5255),#5256,.T.)
#1306=ADVANCED_FACE('NONE',(#5257),#5258,.T.)
#1307=ADVANCED_FACE('NONE',(#5259),#5260,.T.)
#1308=ADVANCED_FACE('NONE',(#5261),#5262,.T.)
#1309=ADVANCED_FACE('NONE',(#5263),#5264,.T.)
#1310=ADVANCED_FACE('NONE',(#5265),#5266,.T.)
#1311=ADVANCED_FACE('NONE',(#5267),#5268,.T.)
#1312=ADVANCED_FACE('NONE',(#5269),#5270,.T.)
#1313=ADVANCED_FACE('NONE',(#5271),#5272,.T.)
#1314=ADVANCED_FACE('NONE',(#5273),#5274,.T.)
#1315=ADVANCED_FACE('NONE',(#5275),#5276,.T.)
#1316=ADVANCED_FACE('NONE',(#5277),#5278,.T.)
#1317=ADVANCED_FACE('NONE',(#5279),#5280,.T.)
#1318=ADVANCED_FACE('NONE',(#5281),#5282,.T.)
#1319=ADVANCED_FACE('NONE',(#5283),#5284,.T.)
#1320=ADVANCED_FACE('NONE',(#5285,#5286,#5287,#5288,#5289,#5290,#5291),#5292,.T.)
#1321=ADVANCED_FACE('NONE',(#5293),#5294,.F.)
#1322=ADVANCED_FACE('NONE',(#5295),#5296,.F.)
#1323=ADVANCED_FACE('NONE',(#5297),#5298,.F.)
#1324=ADVANCED_FACE('NONE',(#5299),#5300,.F.)
#1325=ADVANCED_FACE('',(#5301),#5302,.T.)
#1326=ADVANCED_FACE('',(#5303),#5304,.T.)
#1327=ADVANCED_FACE('',(#5305),#5306,.T.)
#1328=ADVANCED_FACE('',(#5307),#5308,.T.)
#1329=ADVANCED_FACE('',(#5309),#5310,.T.)
#1330=ADVANCED_FACE('',(#5311),#5312,.T.)
#1331=ADVANCED_FACE('',(#5313),#5314,.T.)
#1332=ADVANCED_FACE('',(#5315),#5316,.T.)
#1333=ADVANCED_FACE('',(#5317),#5318,.T.)
#1334=ADVANCED_FACE('',(#5319),#5320,.T.)
#1335=ADVANCED_FACE('',(#5321),#5322,.T.)
#1336=ADVANCED_FACE('',(#5323),#5324,.T.)
#1337=ADVANCED_FACE('',(#5325),#5326,.T.)
#1338=ADVANCED_FACE('',(#5327),#5328,.T.)
#1339=ADVANCED_FACE('',(#5329),#5330,.T.)
#1340=ADVANCED_FACE('',(#5331),#5332,.T.)
#1341=ADVANCED_FACE('',(#5333),#5334,.T.)
#1342=ADVANCED_FACE('',(#5335),#5336,.T.)
#1343=ADVANCED_FACE('',(#5337),#5338,.T.)
#1344=ADVANCED_FACE('',(#5339),#5340,.T.)
#1345=ADVANCED_FACE('',(#5341),#5342,.T.)
#1346=ADVANCED_FACE('',(#5343),#5344,.F.)
#1347=ADVANCED_FACE('',(#5345),#5346,.T.)
#1348=SURFACE_SIDE_STYLE('',(#5347))
#1349=ADVANCED_FACE('NONE',(#5348),#5349,.T.)
#1350=ADVANCED_FACE('NONE',(#5350),#5351,.T.)
#1351=ADVANCED_FACE('NONE',(#5352),#5353,.F.)
#1352=ADVANCED_FACE('NONE',(#5354),#5355,.T.)
#1353=ADVANCED_FACE('NONE',(#5356),#5357,.F.)
#1354=ADVANCED_FACE('NONE',(#5358),#5359,.F.)
#1355=ADVANCED_FACE('NONE',(#5360),#5361,.T.)
#1356=ADVANCED_FACE('NONE',(#5362),#5363,.T.)
#1357=ADVANCED_FACE('NONE',(#5364),#5365,.T.)
#1358=ADVANCED_FACE('NONE',(#5366),#5367,.T.)
#1359=SURFACE_SIDE_STYLE('',(#5368))
#1360=ADVANCED_FACE('NONE',(#5369),#5370,.F.)
#1361=ADVANCED_FACE('NONE',(#5371),#5372,.T.)
#1362=ADVANCED_FACE('NONE',(#5373),#5374,.F.)
#1363=ADVANCED_FACE('NONE',(#5375),#5376,.T.)
#1364=ADVANCED_FACE('NONE',(#5377),#5378,.T.)
#1365=ADVANCED_FACE('NONE',(#5379),#5380,.T.)
#1366=ADVANCED_FACE('NONE',(#5381),#5382,.T.)
#1367=ADVANCED_FACE('NONE',(#5383),#5384,.T.)
#1368=ADVANCED_FACE('NONE',(#5385),#5386,.T.)
#1369=ADVANCED_FACE('NONE',(#5387),#5388,.T.)
#1370=SURFACE_SIDE_STYLE('',(#5389))
#1371=ADVANCED_FACE('NONE',(#5390),#5391,.F.)
#1372=ADVANCED_FACE('NONE',(#5392),#5393,.F.)
#1373=ADVANCED_FACE('NONE',(#5394),#5395,.F.)
#1374=ADVANCED_FACE('NONE',(#5396),#5397,.F.)
#1375=ADVANCED_FACE('NONE',(#5398),#5399,.F.)
#1376=ADVANCED_FACE('NONE',(#5400),#5401,.T.)
#1377=ADVANCED_FACE('NONE',(#5402),#5403,.T.)
#1378=ADVANCED_FACE('NONE',(#5404),#5405,.T.)
#1379=ADVANCED_FACE('NONE',(#5406,#5407,#5408,#5409,#5410),#5411,.F.)
#1380=ADVANCED_FACE('NONE',(#5412,#5413,#5414,#5415,#5416),#5417,.T.)
#1381=ADVANCED_FACE('NONE',(#5418),#5419,.F.)
#1382=ADVANCED_FACE('NONE',(#5420),#5421,.F.)
#1383=ADVANCED_FACE('NONE',(#5422),#5423,.F.)
#1384=ADVANCED_FACE('NONE',(#5424),#5425,.F.)
#1385=DRAUGHTING_PRE_DEFINED_CURVE_FONT('continuous')
#1386=COLOUR_RGB('',0.0,0.0,1.0)
#1387=TRIMMED_CURVE('',#5426,(PARAMETER_VALUE(0.0)),(PARAMETER_VALUE(21.7222404292561)),.T.,.UNSPECIFIED.)
#1388=DRAUGHTING_PRE_DEFINED_CURVE_FONT('continuous')
#1389=COLOUR_RGB('',0.0,0.0,1.0)
#1390=TRIMMED_CURVE('',#5427,(PARAMETER_VALUE(0.0)),(PARAMETER_VALUE(21.4733744876363)),.T.,.UNSPECIFIED.)
#1391=DRAUGHTING_PRE_DEFINED_CURVE_FONT('continuous')
#1392=COLOUR_RGB('',0.0,0.0,1.0)
#1393=TRIMMED_CURVE('',#5428,(PARAMETER_VALUE(0.0)),(PARAMETER_VALUE(5.06800079345709)),.T.,.UNSPECIFIED.)
#1394=DRAUGHTING_PRE_DEFINED_CURVE_FONT('continuous')
#1395=COLOUR_RGB('',0.0,0.0,1.0)
#1396=TRIMMED_CURVE('',#5429,(PARAMETER_VALUE(0.0)),(PARAMETER_VALUE(5.06800079345714)),.T.,.UNSPECIFIED.)
#1397=DRAUGHTING_PRE_DEFINED_CURVE_FONT('continuous')
#1398=COLOUR_RGB('',0.0,0.0,1.0)
#1399=TRIMMED_CURVE('',#5430,(PARAMETER_VALUE(0.0)),(PARAMETER_VALUE(5.06799316406247)),.T.,.UNSPECIFIED.)
#1400=DRAUGHTING_PRE_DEFINED_CURVE_FONT('continuous')
#1401=COLOUR_RGB('',0.0,0.0,1.0)
#1402=TRIMMED_CURVE('',#5431,(PARAMETER_VALUE(0.0)),(PARAMETER_VALUE(2.97899627685535)),.T.,.UNSPECIFIED.)
#1403=SURFACE_SIDE_STYLE('',(#5432))
#1404=ADVANCED_FACE('',(#5433),#5434,.F.)
#1405=ADVANCED_FACE('',(#5435),#5436,.F.)
#1406=ADVANCED_FACE('NONE',(#5437),#5438,.F.)
#1407=ADVANCED_FACE('NONE',(#5439),#5440,.F.)
#1408=ADVANCED_FACE('NONE',(#5441),#5442,.F.)
#1409=ADVANCED_FACE('NONE',(#5443),#5444,.F.)
#1410=ADVANCED_FACE('NONE',(#5445),#5446,.F.)
#1411=ADVANCED_FACE('NONE',(#5447),#5448,.F.)
#1412=ADVANCED_FACE('NONE',(#5449),#5450,.F.)
#1413=ADVANCED_FACE('NONE',(#5451),#5452,.F.)
#1414=ADVANCED_FACE('NONE',(#5453),#5454,.F.)
#1415=ADVANCED_FACE('',(#5455,#5456),#5457,.F.)
#1416=ADVANCED_FACE('',(#5458),#5459,.T.)
#1417=ADVANCED_FACE('',(#5460),#5461,.F.)
#1418=ADVANCED_FACE('',(#5462),#5463,.F.)
#1419=ADVANCED_FACE('NONE',(#5464),#5465,.T.)
#1420=ADVANCED_FACE('NONE',(#5466),#5467,.F.)
#1421=ADVANCED_FACE('NONE',(#5468),#5469,.F.)
#1422=ADVANCED_FACE('NONE',(#5470),#5471,.F.)
#1423=ADVANCED_FACE('NONE',(#5472),#5473,.F.)
#1424=ADVANCED_FACE('NONE',(#5474),#5475,.F.)
#1425=ADVANCED_FACE('NONE',(#5476),#5477,.F.)
#1426=ADVANCED_FACE('NONE',(#5478),#5479,.F.)
#1427=ADVANCED_FACE('NONE',(#5480),#5481,.F.)
#1428=ADVANCED_FACE('NONE',(#5482),#5483,.F.)
#1429=ADVANCED_FACE('NONE',(#5484),#5485,.F.)
#1430=ADVANCED_FACE('NONE',(#5486),#5487,.F.)
#1431=ADVANCED_FACE('NONE',(#5488),#5489,.F.)
#1432=ADVANCED_FACE('NONE',(#5490),#5491,.F.)
#1433=ADVANCED_FACE('NONE',(#5492),#5493,.F.)
#1434=ADVANCED_FACE('NONE',(#5494),#5495,.F.)
#1435=ADVANCED_FACE('NONE',(#5496),#5497,.F.)
#1436=ADVANCED_FACE('NONE',(#5498),#5499,.F.)
#1437=ADVANCED_FACE('NONE',(#5500),#5501,.F.)
#1438=ADVANCED_FACE('NONE',(#5502),#5503,.F.)
#1439=ADVANCED_FACE('NONE',(#5504),#5505,.F.)
#1440=ADVANCED_FACE('NONE',(#5506),#5507,.F.)
#1441=ADVANCED_FACE('NONE',(#5508),#5509,.F.)
#1442=ADVANCED_FACE('NONE',(#5510),#5511,.F.)
#1443=ADVANCED_FACE('NONE',(#5512),#5513,.F.)
#1444=ADVANCED_FACE('NONE',(#5514),#5515,.F.)
#1445=ADVANCED_FACE('NONE',(#5516),#5517,.F.)
#1446=ADVANCED_FACE('',(#5518),#5519,.F.)
#1447=ADVANCED_FACE('NONE',(#5520),#5521,.F.)
#1448=ADVANCED_FACE('NONE',(#5522),#5523,.F.)
#1449=ADVANCED_FACE('NONE',(#5524),#5525,.F.)
#1450=ADVANCED_FACE('NONE',(#5526),#5527,.F.)
#1451=ADVANCED_FACE('NONE',(#5528),#5529,.T.)
#1452=ADVANCED_FACE('NONE',(#5530),#5531,.F.)
#1453=ADVANCED_FACE('',(#5532),#5533,.F.)
#1454=ADVANCED_FACE('',(#5534,#5535),#5536,.T.)
#1455=ADVANCED_FACE('',(#5537),#5538,.T.)
#1456=ADVANCED_FACE('',(#5539),#5540,.F.)
#1457=ADVANCED_FACE('',(#5541),#5542,.F.)
#1458=ADVANCED_FACE('NONE',(#5543),#5544,.F.)
#1459=ADVANCED_FACE('NONE',(#5545),#5546,.F.)
#1460=ADVANCED_FACE('NONE',(#5547),#5548,.F.)
#1461=ADVANCED_FACE('NONE',(#5549),#5550,.F.)
#1462=ADVANCED_FACE('NONE',(#5551),#5552,.F.)
#1463=ADVANCED_FACE('NONE',(#5553),#5554,.F.)
#1464=ADVANCED_FACE('NONE',(#5555),#5556,.F.)
#1465=ADVANCED_FACE('NONE',(#5557),#5558,.F.)
#1466=ADVANCED_FACE('NONE',(#5559),#5560,.F.)
#1467=ADVANCED_FACE('NONE',(#5561),#5562,.F.)
#1468=ADVANCED_FACE('NONE',(#5563),#5564,.F.)
#1469=ADVANCED_FACE('NONE',(#5565),#5566,.F.)
#1470=ADVANCED_FACE('NONE',(#5567),#5568,.F.)
#1471=ADVANCED_FACE('NONE',(#5569),#5570,.F.)
#1472=ADVANCED_FACE('NONE',(#5571),#5572,.F.)
#1473=ADVANCED_FACE('NONE',(#5573),#5574,.F.)
#1474=ADVANCED_FACE('NONE',(#5575),#5576,.F.)
#1475=ADVANCED_FACE('NONE',(#5577),#5578,.F.)
#1476=ADVANCED_FACE('NONE',(#5579),#5580,.F.)
#1477=ADVANCED_FACE('NONE',(#5581),#5582,.F.)
#1478=SURFACE_SIDE_STYLE('',(#5583))
#1479=ADVANCED_FACE('',(#5584),#5585,.F.)
#1480=ADVANCED_FACE('NONE',(#5586),#5587,.F.)
#1481=ADVANCED_FACE('NONE',(#5588),#5589,.F.)
#1482=ADVANCED_FACE('NONE',(#5590),#5591,.F.)
#1483=ADVANCED_FACE('NONE',(#5592),#5593,.F.)
#1484=ADVANCED_FACE('NONE',(#5594),#5595,.F.)
#1485=ADVANCED_FACE('NONE',(#5596),#5597,.F.)
#1486=ADVANCED_FACE('NONE',(#5598),#5599,.F.)
#1487=ADVANCED_FACE('NONE',(#5600),#5601,.F.)
#1488=ADVANCED_FACE('NONE',(#5602),#5603,.F.)
#1489=ADVANCED_FACE('NONE',(#5604),#5605,.F.)
#1490=ADVANCED_FACE('NONE',(#5606),#5607,.F.)
#1491=ADVANCED_FACE('NONE',(#5608),#5609,.F.)
#1492=ADVANCED_FACE('NONE',(#5610),#5611,.F.)
#1493=ADVANCED_FACE('NONE',(#5612),#5613,.F.)
#1494=ADVANCED_FACE('NONE',(#5614),#5615,.F.)
#1495=ADVANCED_FACE('NONE',(#5616),#5617,.F.)
#1496=ADVANCED_FACE('NONE',(#5618),#5619,.F.)
#1497=ADVANCED_FACE('NONE',(#5620),#5621,.F.)
#1498=ADVANCED_FACE('NONE',(#5622),#5623,.F.)
#1499=ADVANCED_FACE('NONE',(#5624),#5625,.F.)
#1500=ADVANCED_FACE('NONE',(#5626),#5627,.F.)
#1501=ADVANCED_FACE('NONE',(#5628),#5629,.F.)
#1502=ADVANCED_FACE('NONE',(#5630),#5631,.F.)
#1503=ADVANCED_FACE('NONE',(#5632),#5633,.F.)
#1504=ADVANCED_FACE('NONE',(#5634),#5635,.F.)
#1505=ADVANCED_FACE('NONE',(#5636),#5637,.F.)
#1506=ADVANCED_FACE('NONE',(#5638),#5639,.F.)
#1507=ADVANCED_FACE('NONE',(#5640),#5641,.F.)
#1508=ADVANCED_FACE('',(#5642),#5643,.F.)
#1509=ADVANCED_FACE('',(#5644),#5645,.F.)
#1510=ADVANCED_FACE('NONE',(#5646),#5647,.F.)
#1511=ADVANCED_FACE('',(#5648),#5649,.T.)
#1512=ADVANCED_FACE('',(#5650),#5651,.F.)
#1513=ADVANCED_FACE('NONE',(#5652),#5653,.F.)
#1514=ADVANCED_FACE('NONE',(#5654),#5655,.T.)
#1515=ADVANCED_FACE('',(#5656),#5657,.T.)
#1516=ADVANCED_FACE('',(#5658),#5659,.T.)
#1517=ADVANCED_FACE('NONE',(#5660),#5661,.F.)
#1518=ADVANCED_FACE('NONE',(#5662),#5663,.F.)
#1519=ADVANCED_FACE('NONE',(#5664),#5665,.T.)
#1520=ADVANCED_FACE('',(#5666),#5667,.F.)
#1521=ADVANCED_FACE('NONE',(#5668),#5669,.F.)
#1522=ADVANCED_FACE('NONE',(#5670),#5671,.F.)
#1523=ADVANCED_FACE('NONE',(#5672),#5673,.F.)
#1524=ADVANCED_FACE('NONE',(#5674),#5675,.F.)
#1525=ADVANCED_FACE('NONE',(#5676),#5677,.F.)
#1526=ADVANCED_FACE('NONE',(#5678),#5679,.F.)
#1527=ADVANCED_FACE('NONE',(#5680),#5681,.F.)
#1528=ADVANCED_FACE('NONE',(#5682),#5683,.F.)
#1529=ADVANCED_FACE('NONE',(#5684),#5685,.F.)
#1530=ADVANCED_FACE('NONE',(#5686),#5687,.F.)
#1531=SURFACE_SIDE_STYLE('',(#5688))
#1532=ADVANCED_FACE('',(#5689),#5690,.F.)
#1533=ADVANCED_FACE('NONE',(#5691),#5692,.F.)
#1534=ADVANCED_FACE('NONE',(#5693),#5694,.F.)
#1535=ADVANCED_FACE('NONE',(#5695),#5696,.F.)
#1536=ADVANCED_FACE('NONE',(#5697),#5698,.F.)
#1537=ADVANCED_FACE('NONE',(#5699),#5700,.F.)
#1538=ADVANCED_FACE('NONE',(#5701),#5702,.F.)
#1539=ADVANCED_FACE('NONE',(#5703),#5704,.F.)
#1540=ADVANCED_FACE('NONE',(#5705),#5706,.F.)
#1541=ADVANCED_FACE('NONE',(#5707),#5708,.F.)
#1542=ADVANCED_FACE('NONE',(#5709),#5710,.F.)
#1543=ADVANCED_FACE('NONE',(#5711),#5712,.F.)
#1544=ADVANCED_FACE('NONE',(#5713),#5714,.F.)
#1545=ADVANCED_FACE('NONE',(#5715),#5716,.F.)
#1546=ADVANCED_FACE('NONE',(#5717),#5718,.F.)
#1547=ADVANCED_FACE('NONE',(#5719),#5720,.F.)
#1548=ADVANCED_FACE('NONE',(#5721),#5722,.F.)
#1549=ADVANCED_FACE('NONE',(#5723),#5724,.F.)
#1550=ADVANCED_FACE('NONE',(#5725),#5726,.F.)
#1551=ADVANCED_FACE('NONE',(#5727),#5728,.F.)
#1552=ADVANCED_FACE('NONE',(#5729),#5730,.F.)
#1553=ADVANCED_FACE('',(#5731),#5732,.F.)
#1554=ADVANCED_FACE('',(#5733,#5734,#5735),#5736,.F.)
#1555=ADVANCED_FACE('NONE',(#5737),#5738,.F.)
#1556=ADVANCED_FACE('',(#5739),#5740,.F.)
#1557=ADVANCED_FACE('',(#5741,#5742,#5743),#5744,.T.)
#1558=ADVANCED_FACE('',(#5745),#5746,.T.)
#1559=ADVANCED_FACE('NONE',(#5747),#5748,.F.)
#1560=ADVANCED_FACE('',(#5749),#5750,.F.)
#1561=ADVANCED_FACE('',(#5751),#5752,.T.)
#1562=ADVANCED_FACE('',(#5753),#5754,.F.)
#1563=ADVANCED_FACE('',(#5755),#5756,.F.)
#1564=ADVANCED_FACE('NONE',(#5757),#5758,.F.)
#1565=ADVANCED_FACE('NONE',(#5759),#5760,.F.)
#1566=ADVANCED_FACE('NONE',(#5761),#5762,.F.)
#1567=ADVANCED_FACE('NONE',(#5763),#5764,.F.)
#1568=ADVANCED_FACE('NONE',(#5765),#5766,.F.)
#1569=ADVANCED_FACE('NONE',(#5767),#5768,.F.)
#1570=ADVANCED_FACE('NONE',(#5769),#5770,.F.)
#1571=ADVANCED_FACE('NONE',(#5771),#5772,.F.)
#1572=ADVANCED_FACE('NONE',(#5773),#5774,.F.)
#1573=ADVANCED_FACE('NONE',(#5775),#5776,.F.)
#1574=ADVANCED_FACE('NONE',(#5777),#5778,.F.)
#1575=ADVANCED_FACE('NONE',(#5779),#5780,.F.)
#1576=ADVANCED_FACE('NONE',(#5781),#5782,.F.)
#1577=ADVANCED_FACE('NONE',(#5783),#5784,.F.)
#1578=ADVANCED_FACE('NONE',(#5785),#5786,.F.)
#1579=ADVANCED_FACE('NONE',(#5787),#5788,.F.)
#1580=ADVANCED_FACE('NONE',(#5789),#5790,.F.)
#1581=ADVANCED_FACE('NONE',(#5791),#5792,.F.)
#1582=ADVANCED_FACE('NONE',(#5793),#5794,.F.)
#1583=ADVANCED_FACE('NONE',(#5795),#5796,.F.)
#1584=ADVANCED_FACE('NONE',(#5797),#5798,.F.)
#1585=ADVANCED_FACE('NONE',(#5799),#5800,.F.)
#1586=ADVANCED_FACE('NONE',(#5801),#5802,.F.)
#1587=ADVANCED_FACE('NONE',(#5803),#5804,.F.)
#1588=ADVANCED_FACE('NONE',(#5805),#5806,.F.)
#1589=ADVANCED_FACE('NONE',(#5807),#5808,.F.)
#1590=ADVANCED_FACE('NONE',(#5809),#5810,.F.)
#1591=ADVANCED_FACE('',(#5811),#5812,.F.)
#1592=ADVANCED_FACE('',(#5813),#5814,.T.)
#1593=ADVANCED_FACE('',(#5815),#5816,.T.)
#1594=ADVANCED_FACE('NONE',(#5817),#5818,.F.)
#1595=ADVANCED_FACE('NONE',(#5819),#5820,.F.)
#1596=ADVANCED_FACE('NONE',(#5821),#5822,.F.)
#1597=ADVANCED_FACE('NONE',(#5823),#5824,.F.)
#1598=ADVANCED_FACE('',(#5825),#5826,.F.)
#1599=ADVANCED_FACE('NONE',(#5827),#5828,.F.)
#1600=ADVANCED_FACE('NONE',(#5829),#5830,.F.)
#1601=ADVANCED_FACE('NONE',(#5831),#5832,.F.)
#1602=ADVANCED_FACE('NONE',(#5833),#5834,.F.)
#1603=ADVANCED_FACE('NONE',(#5835),#5836,.F.)
#1604=ADVANCED_FACE('NONE',(#5837),#5838,.F.)
#1605=ADVANCED_FACE('NONE',(#5839),#5840,.F.)
#1606=ADVANCED_FACE('NONE',(#5841),#5842,.F.)
#1607=ADVANCED_FACE('NONE',(#5843),#5844,.F.)
#1608=ADVANCED_FACE('NONE',(#5845),#5846,.F.)
#1609=SURFACE_SIDE_STYLE('',(#5847))
#1610=ADVANCED_FACE('',(#5848),#5849,.F.)
#1611=ADVANCED_FACE('',(#5850),#5851,.F.)
#1612=ADVANCED_FACE('NONE',(#5852),#5853,.F.)
#1613=ADVANCED_FACE('NONE',(#5854),#5855,.F.)
#1614=ADVANCED_FACE('NONE',(#5856),#5857,.F.)
#1615=ADVANCED_FACE('NONE',(#5858),#5859,.F.)
#1616=ADVANCED_FACE('NONE',(#5860),#5861,.F.)
#1617=ADVANCED_FACE('NONE',(#5862),#5863,.F.)
#1618=ADVANCED_FACE('NONE',(#5864),#5865,.F.)
#1619=ADVANCED_FACE('NONE',(#5866),#5867,.F.)
#1620=ADVANCED_FACE('NONE',(#5868),#5869,.F.)
#1621=ADVANCED_FACE('NONE',(#5870),#5871,.F.)
#1622=ADVANCED_FACE('NONE',(#5872),#5873,.F.)
#1623=ADVANCED_FACE('NONE',(#5874),#5875,.F.)
#1624=ADVANCED_FACE('NONE',(#5876),#5877,.F.)
#1625=ADVANCED_FACE('NONE',(#5878),#5879,.F.)
#1626=ADVANCED_FACE('NONE',(#5880),#5881,.F.)
#1627=ADVANCED_FACE('',(#5882),#5883,.F.)
#1628=ADVANCED_FACE('NONE',(#5884),#5885,.F.)
#1629=ADVANCED_FACE('NONE',(#5886),#5887,.F.)
#1630=ADVANCED_FACE('',(#5888),#5889,.F.)
#1631=ADVANCED_FACE('',(#5890),#5891,.T.)
#1632=ADVANCED_FACE('',(#5892),#5893,.T.)
#1633=ADVANCED_FACE('',(#5894),#5895,.F.)
#1634=ADVANCED_FACE('',(#5896),#5897,.T.)
#1635=ADVANCED_FACE('',(#5898),#5899,.T.)
#1636=ADVANCED_FACE('NONE',(#5900),#5901,.F.)
#1637=ADVANCED_FACE('NONE',(#5902),#5903,.F.)
#1638=ADVANCED_FACE('NONE',(#5904),#5905,.T.)
#1639=ADVANCED_FACE('',(#5906),#5907,.F.)
#1640=ADVANCED_FACE('NONE',(#5908),#5909,.F.)
#1641=ADVANCED_FACE('NONE',(#5910),#5911,.F.)
#1642=ADVANCED_FACE('NONE',(#5912),#5913,.F.)
#1643=ADVANCED_FACE('NONE',(#5914),#5915,.F.)
#1644=ADVANCED_FACE('NONE',(#5916),#5917,.F.)
#1645=ADVANCED_FACE('NONE',(#5918),#5919,.F.)
#1646=ADVANCED_FACE('NONE',(#5920),#5921,.F.)
#1647=ADVANCED_FACE('NONE',(#5922),#5923,.F.)
#1648=ADVANCED_FACE('NONE',(#5924),#5925,.F.)
#1649=ADVANCED_FACE('NONE',(#5926),#5927,.F.)
#1650=SURFACE_SIDE_STYLE('',(#5928))
#1651=ADVANCED_FACE('NONE',(#5929),#5930,.F.)
#1652=ADVANCED_FACE('NONE',(#5931),#5932,.F.)
#1653=ADVANCED_FACE('NONE',(#5933),#5934,.F.)
#1654=ADVANCED_FACE('NONE',(#5935),#5936,.F.)
#1655=ADVANCED_FACE('NONE',(#5937),#5938,.T.)
#1656=ADVANCED_FACE('NONE',(#5939),#5940,.T.)
#1657=ADVANCED_FACE('NONE',(#5941),#5942,.T.)
#1658=ADVANCED_FACE('NONE',(#5943),#5944,.T.)
#1659=ADVANCED_FACE('NONE',(#5945),#5946,.T.)
#1660=ADVANCED_FACE('NONE',(#5947),#5948,.T.)
#1661=ADVANCED_FACE('NONE',(#5949),#5950,.T.)
#1662=ADVANCED_FACE('NONE',(#5951),#5952,.T.)
#1663=ADVANCED_FACE('NONE',(#5953),#5954,.T.)
#1664=ADVANCED_FACE('NONE',(#5955),#5956,.T.)
#1665=ADVANCED_FACE('NONE',(#5957),#5958,.T.)
#1666=ADVANCED_FACE('NONE',(#5959),#5960,.T.)
#1667=ADVANCED_FACE('NONE',(#5961),#5962,.T.)
#1668=ADVANCED_FACE('NONE',(#5963),#5964,.T.)
#1669=ADVANCED_FACE('NONE',(#5965),#5966,.T.)
#1670=ADVANCED_FACE('NONE',(#5967),#5968,.T.)
#1671=ADVANCED_FACE('NONE',(#5969),#5970,.T.)
#1672=ADVANCED_FACE('NONE',(#5971),#5972,.T.)
#1673=ADVANCED_FACE('NONE',(#5973),#5974,.T.)
#1674=ADVANCED_FACE('NONE',(#5975),#5976,.T.)
#1675=ADVANCED_FACE('NONE',(#5977),#5978,.T.)
#1676=ADVANCED_FACE('NONE',(#5979),#5980,.T.)
#1677=ADVANCED_FACE('NONE',(#5981),#5982,.T.)
#1678=ADVANCED_FACE('NONE',(#5983),#5984,.T.)
#1679=ADVANCED_FACE('NONE',(#5985),#5986,.T.)
#1680=ADVANCED_FACE('NONE',(#5987),#5988,.T.)
#1681=ADVANCED_FACE('NONE',(#5989),#5990,.T.)
#1682=ADVANCED_FACE('NONE',(#5991),#5992,.T.)
#1683=ADVANCED_FACE('NONE',(#5993),#5994,.T.)
#1684=ADVANCED_FACE('NONE',(#5995),#5996,.T.)
#1685=ADVANCED_FACE('NONE',(#5997),#5998,.T.)
#1686=ADVANCED_FACE('NONE',(#5999),#6000,.T.)
#1687=ADVANCED_FACE('NONE',(#6001),#6002,.T.)
#1688=ADVANCED_FACE('NONE',(#6003),#6004,.T.)
#1689=ADVANCED_FACE('NONE',(#6005),#6006,.T.)
#1690=ADVANCED_FACE('NONE',(#6007),#6008,.T.)
#1691=ADVANCED_FACE('NONE',(#6009),#6010,.T.)
#1692=ADVANCED_FACE('NONE',(#6011),#6012,.T.)
#1693=ADVANCED_FACE('NONE',(#6013),#6014,.T.)
#1694=ADVANCED_FACE('NONE',(#6015),#6016,.T.)
#1695=ADVANCED_FACE('NONE',(#6017),#6018,.T.)
#1696=ADVANCED_FACE('NONE',(#6019),#6020,.T.)
#1697=ADVANCED_FACE('NONE',(#6021),#6022,.T.)
#1698=ADVANCED_FACE('NONE',(#6023),#6024,.T.)
#1699=ADVANCED_FACE('NONE',(#6025),#6026,.T.)
#1700=ADVANCED_FACE('NONE',(#6027),#6028,.T.)
#1701=ADVANCED_FACE('NONE',(#6029),#6030,.T.)
#1702=ADVANCED_FACE('NONE',(#6031),#6032,.T.)
#1703=ADVANCED_FACE('NONE',(#6033),#6034,.T.)
#1704=ADVANCED_FACE('NONE',(#6035),#6036,.T.)
#1705=ADVANCED_FACE('NONE',(#6037),#6038,.T.)
#1706=ADVANCED_FACE('NONE',(#6039),#6040,.T.)
#1707=ADVANCED_FACE('NONE',(#6041),#6042,.T.)
#1708=ADVANCED_FACE('NONE',(#6043),#6044,.T.)
#1709=ADVANCED_FACE('NONE',(#6045),#6046,.T.)
#1710=ADVANCED_FACE('NONE',(#6047),#6048,.T.)
#1711=ADVANCED_FACE('NONE',(#6049,#6050,#6051,#6052,#6053,#6054,#6055),#6056,.T.)
#1712=ADVANCED_FACE('NONE',(#6057),#6058,.F.)
#1713=ADVANCED_FACE('NONE',(#6059),#6060,.F.)
#1714=ADVANCED_FACE('NONE',(#6061),#6062,.F.)
#1715=ADVANCED_FACE('NONE',(#6063),#6064,.F.)
#1716=ADVANCED_FACE('',(#6065),#6066,.T.)
#1717=ADVANCED_FACE('',(#6067),#6068,.T.)
#1718=ADVANCED_FACE('',(#6069),#6070,.T.)
#1719=ADVANCED_FACE('',(#6071),#6072,.T.)
#1720=ADVANCED_FACE('',(#6073),#6074,.T.)
#1721=ADVANCED_FACE('',(#6075),#6076,.T.)
#1722=ADVANCED_FACE('',(#6077),#6078,.T.)
#1723=ADVANCED_FACE('',(#6079),#6080,.T.)
#1724=ADVANCED_FACE('',(#6081),#6082,.T.)
#1725=ADVANCED_FACE('',(#6083),#6084,.T.)
#1726=ADVANCED_FACE('',(#6085),#6086,.T.)
#1727=ADVANCED_FACE('',(#6087),#6088,.T.)
#1728=ADVANCED_FACE('',(#6089),#6090,.T.)
#1729=ADVANCED_FACE('',(#6091),#6092,.T.)
#1730=ADVANCED_FACE('',(#6093),#6094,.T.)
#1731=ADVANCED_FACE('',(#6095),#6096,.T.)
#1732=ADVANCED_FACE('',(#6097),#6098,.T.)
#1733=ADVANCED_FACE('',(#6099),#6100,.T.)
#1734=ADVANCED_FACE('',(#6101),#6102,.T.)
#1735=ADVANCED_FACE('',(#6103),#6104,.T.)
#1736=ADVANCED_FACE('',(#6105),#6106,.T.)
#1737=ADVANCED_FACE('',(#6107),#6108,.F.)
#1738=ADVANCED_FACE('',(#6109),#6110,.T.)
#1739=SURFACE_SIDE_STYLE('',(#6111))
#1740=ADVANCED_FACE('NONE',(#6112),#6113,.T.)
#1741=ADVANCED_FACE('NONE',(#6114),#6115,.T.)
#1742=ADVANCED_FACE('NONE',(#6116),#6117,.F.)
#1743=ADVANCED_FACE('NONE',(#6118),#6119,.T.)
#1744=ADVANCED_FACE('NONE',(#6120),#6121,.F.)
#1745=ADVANCED_FACE('NONE',(#6122),#6123,.F.)
#1746=ADVANCED_FACE('NONE',(#6124),#6125,.T.)
#1747=ADVANCED_FACE('NONE',(#6126),#6127,.T.)
#1748=ADVANCED_FACE('NONE',(#6128),#6129,.T.)
#1749=ADVANCED_FACE('NONE',(#6130),#6131,.T.)
#1750=SURFACE_SIDE_STYLE('',(#6132))
#1751=ADVANCED_FACE('NONE',(#6133),#6134,.F.)
#1752=ADVANCED_FACE('NONE',(#6135),#6136,.T.)
#1753=ADVANCED_FACE('NONE',(#6137),#6138,.F.)
#1754=ADVANCED_FACE('NONE',(#6139),#6140,.T.)
#1755=ADVANCED_FACE('NONE',(#6141),#6142,.T.)
#1756=ADVANCED_FACE('NONE',(#6143),#6144,.T.)
#1757=ADVANCED_FACE('NONE',(#6145),#6146,.T.)
#1758=ADVANCED_FACE('NONE',(#6147),#6148,.T.)
#1759=ADVANCED_FACE('NONE',(#6149),#6150,.T.)
#1760=ADVANCED_FACE('NONE',(#6151),#6152,.T.)
#1761=SURFACE_SIDE_STYLE('',(#6153))
#1762=ADVANCED_FACE('NONE',(#6154),#6155,.F.)
#1763=ADVANCED_FACE('NONE',(#6156),#6157,.F.)
#1764=ADVANCED_FACE('NONE',(#6158),#6159,.F.)
#1765=ADVANCED_FACE('NONE',(#6160),#6161,.F.)
#1766=ADVANCED_FACE('NONE',(#6162),#6163,.F.)
#1767=ADVANCED_FACE('NONE',(#6164),#6165,.T.)
#1768=ADVANCED_FACE('NONE',(#6166),#6167,.T.)
#1769=ADVANCED_FACE('NONE',(#6168),#6169,.T.)
#1770=ADVANCED_FACE('NONE',(#6170,#6171,#6172,#6173,#6174),#6175,.F.)
#1771=ADVANCED_FACE('NONE',(#6176,#6177,#6178,#6179,#6180),#6181,.T.)
#1772=ADVANCED_FACE('NONE',(#6182),#6183,.F.)
#1773=ADVANCED_FACE('NONE',(#6184),#6185,.F.)
#1774=ADVANCED_FACE('NONE',(#6186),#6187,.F.)
#1775=ADVANCED_FACE('NONE',(#6188),#6189,.F.)
#1776=DRAUGHTING_PRE_DEFINED_CURVE_FONT('continuous')
#1777=COLOUR_RGB('',0.0,0.0,1.0)
#1778=TRIMMED_CURVE('',#6190,(PARAMETER_VALUE(0.0)),(PARAMETER_VALUE(21.7222404292561)),.T.,.UNSPECIFIED.)
#1779=DRAUGHTING_PRE_DEFINED_CURVE_FONT('continuous')
#1780=COLOUR_RGB('',0.0,0.0,1.0)
#1781=TRIMMED_CURVE('',#6191,(PARAMETER_VALUE(0.0)),(PARAMETER_VALUE(21.4733744876363)),.T.,.UNSPECIFIED.)
#1782=DRAUGHTING_PRE_DEFINED_CURVE_FONT('continuous')
#1783=COLOUR_RGB('',0.0,0.0,1.0)
#1784=TRIMMED_CURVE('',#6192,(PARAMETER_VALUE(0.0)),(PARAMETER_VALUE(5.06800079345709)),.T.,.UNSPECIFIED.)
#1785=DRAUGHTING_PRE_DEFINED_CURVE_FONT('continuous')
#1786=COLOUR_RGB('',0.0,0.0,1.0)
#1787=TRIMMED_CURVE('',#6193,(PARAMETER_VALUE(0.0)),(PARAMETER_VALUE(5.06800079345714)),.T.,.UNSPECIFIED.)
#1788=DRAUGHTING_PRE_DEFINED_CURVE_FONT('continuous')
#1789=COLOUR_RGB('',0.0,0.0,1.0)
#1790=TRIMMED_CURVE('',#6194,(PARAMETER_VALUE(0.0)),(PARAMETER_VALUE(5.06799316406247)),.T.,.UNSPECIFIED.)
#1791=DRAUGHTING_PRE_DEFINED_CURVE_FONT('continuous')
#1792=COLOUR_RGB('',0.0,0.0,1.0)
#1793=TRIMMED_CURVE('',#6195,(PARAMETER_VALUE(0.0)),(PARAMETER_VALUE(2.97899627685535)),.T.,.UNSPECIFIED.)
#1794=SURFACE_SIDE_STYLE('',(#6196))
#1795=ADVANCED_FACE('',(#6197),#6198,.F.)
#1796=ADVANCED_FACE('',(#6199),#6200,.F.)
#1797=ADVANCED_FACE('NONE',(#6201),#6202,.F.)
#1798=ADVANCED_FACE('NONE',(#6203),#6204,.F.)
#1799=ADVANCED_FACE('NONE',(#6205),#6206,.F.)
#1800=ADVANCED_FACE('NONE',(#6207),#6208,.F.)
#1801=ADVANCED_FACE('NONE',(#6209),#6210,.F.)
#1802=ADVANCED_FACE('NONE',(#6211),#6212,.F.)
#1803=ADVANCED_FACE('NONE',(#6213),#6214,.F.)
#1804=ADVANCED_FACE('NONE',(#6215),#6216,.F.)
#1805=ADVANCED_FACE('NONE',(#6217),#6218,.F.)
#1806=ADVANCED_FACE('',(#6219,#6220),#6221,.F.)
#1807=ADVANCED_FACE('',(#6222),#6223,.T.)
#1808=ADVANCED_FACE('',(#6224),#6225,.F.)
#1809=ADVANCED_FACE('',(#6226),#6227,.F.)
#1810=ADVANCED_FACE('NONE',(#6228),#6229,.T.)
#1811=ADVANCED_FACE('NONE',(#6230),#6231,.F.)
#1812=ADVANCED_FACE('NONE',(#6232),#6233,.F.)
#1813=ADVANCED_FACE('NONE',(#6234),#6235,.F.)
#1814=ADVANCED_FACE('NONE',(#6236),#6237,.F.)
#1815=ADVANCED_FACE('NONE',(#6238),#6239,.F.)
#1816=ADVANCED_FACE('NONE',(#6240),#6241,.F.)
#1817=ADVANCED_FACE('NONE',(#6242),#6243,.F.)
#1818=ADVANCED_FACE('NONE',(#6244),#6245,.F.)
#1819=ADVANCED_FACE('NONE',(#6246),#6247,.F.)
#1820=ADVANCED_FACE('NONE',(#6248),#6249,.F.)
#1821=ADVANCED_FACE('NONE',(#6250),#6251,.F.)
#1822=ADVANCED_FACE('NONE',(#6252),#6253,.F.)
#1823=ADVANCED_FACE('NONE',(#6254),#6255,.F.)
#1824=ADVANCED_FACE('NONE',(#6256),#6257,.F.)
#1825=ADVANCED_FACE('NONE',(#6258),#6259,.F.)
#1826=ADVANCED_FACE('NONE',(#6260),#6261,.F.)
#1827=ADVANCED_FACE('NONE',(#6262),#6263,.F.)
#1828=ADVANCED_FACE('NONE',(#6264),#6265,.F.)
#1829=ADVANCED_FACE('NONE',(#6266),#6267,.F.)
#1830=ADVANCED_FACE('NONE',(#6268),#6269,.F.)
#1831=ADVANCED_FACE('NONE',(#6270),#6271,.F.)
#1832=ADVANCED_FACE('NONE',(#6272),#6273,.F.)
#1833=ADVANCED_FACE('NONE',(#6274),#6275,.F.)
#1834=ADVANCED_FACE('NONE',(#6276),#6277,.F.)
#1835=ADVANCED_FACE('NONE',(#6278),#6279,.F.)
#1836=ADVANCED_FACE('NONE',(#6280),#6281,.F.)
#1837=ADVANCED_FACE('',(#6282),#6283,.F.)
#1838=ADVANCED_FACE('NONE',(#6284),#6285,.F.)
#1839=ADVANCED_FACE('NONE',(#6286),#6287,.F.)
#1840=ADVANCED_FACE('NONE',(#6288),#6289,.F.)
#1841=ADVANCED_FACE('NONE',(#6290),#6291,.F.)
#1842=ADVANCED_FACE('NONE',(#6292),#6293,.T.)
#1843=ADVANCED_FACE('NONE',(#6294),#6295,.F.)
#1844=ADVANCED_FACE('',(#6296),#6297,.F.)
#1845=ADVANCED_FACE('',(#6298,#6299),#6300,.T.)
#1846=ADVANCED_FACE('',(#6301),#6302,.T.)
#1847=ADVANCED_FACE('',(#6303),#6304,.F.)
#1848=ADVANCED_FACE('',(#6305),#6306,.F.)
#1849=ADVANCED_FACE('NONE',(#6307),#6308,.F.)
#1850=ADVANCED_FACE('NONE',(#6309),#6310,.F.)
#1851=ADVANCED_FACE('NONE',(#6311),#6312,.F.)
#1852=ADVANCED_FACE('NONE',(#6313),#6314,.F.)
#1853=ADVANCED_FACE('NONE',(#6315),#6316,.F.)
#1854=ADVANCED_FACE('NONE',(#6317),#6318,.F.)
#1855=ADVANCED_FACE('NONE',(#6319),#6320,.F.)
#1856=ADVANCED_FACE('NONE',(#6321),#6322,.F.)
#1857=ADVANCED_FACE('NONE',(#6323),#6324,.F.)
#1858=ADVANCED_FACE('NONE',(#6325),#6326,.F.)
#1859=ADVANCED_FACE('NONE',(#6327),#6328,.F.)
#1860=ADVANCED_FACE('NONE',(#6329),#6330,.F.)
#1861=ADVANCED_FACE('NONE',(#6331),#6332,.F.)
#1862=ADVANCED_FACE('NONE',(#6333),#6334,.F.)
#1863=ADVANCED_FACE('NONE',(#6335),#6336,.F.)
#1864=ADVANCED_FACE('NONE',(#6337),#6338,.F.)
#1865=ADVANCED_FACE('NONE',(#6339),#6340,.F.)
#1866=ADVANCED_FACE('NONE',(#6341),#6342,.F.)
#1867=ADVANCED_FACE('NONE',(#6343),#6344,.F.)
#1868=ADVANCED_FACE('NONE',(#6345),#6346,.F.)
#1869=SURFACE_SIDE_STYLE('',(#6347))
#1870=ADVANCED_FACE('',(#6348),#6349,.F.)
#1871=ADVANCED_FACE('NONE',(#6350),#6351,.F.)
#1872=ADVANCED_FACE('NONE',(#6352),#6353,.F.)
#1873=ADVANCED_FACE('NONE',(#6354),#6355,.F.)
#1874=ADVANCED_FACE('NONE',(#6356),#6357,.F.)
#1875=ADVANCED_FACE('NONE',(#6358),#6359,.F.)
#1876=ADVANCED_FACE('NONE',(#6360),#6361,.F.)
#1877=ADVANCED_FACE('NONE',(#6362),#6363,.F.)
#1878=ADVANCED_FACE('NONE',(#6364),#6365,.F.)
#1879=ADVANCED_FACE('NONE',(#6366),#6367,.F.)
#1880=ADVANCED_FACE('NONE',(#6368),#6369,.F.)
#1881=ADVANCED_FACE('NONE',(#6370),#6371,.F.)
#1882=ADVANCED_FACE('NONE',(#6372),#6373,.F.)
#1883=ADVANCED_FACE('NONE',(#6374),#6375,.F.)
#1884=ADVANCED_FACE('NONE',(#6376),#6377,.F.)
#1885=ADVANCED_FACE('NONE',(#6378),#6379,.F.)
#1886=ADVANCED_FACE('NONE',(#6380),#6381,.F.)
#1887=ADVANCED_FACE('NONE',(#6382),#6383,.F.)
#1888=ADVANCED_FACE('NONE',(#6384),#6385,.F.)
#1889=ADVANCED_FACE('NONE',(#6386),#6387,.F.)
#1890=ADVANCED_FACE('NONE',(#6388),#6389,.F.)
#1891=ADVANCED_FACE('NONE',(#6390),#6391,.F.)
#1892=ADVANCED_FACE('NONE',(#6392),#6393,.F.)
#1893=ADVANCED_FACE('NONE',(#6394),#6395,.F.)
#1894=ADVANCED_FACE('NONE',(#6396),#6397,.F.)
#1895=ADVANCED_FACE('NONE',(#6398),#6399,.F.)
#1896=ADVANCED_FACE('NONE',(#6400),#6401,.F.)
#1897=ADVANCED_FACE('NONE',(#6402),#6403,.F.)
#1898=ADVANCED_FACE('NONE',(#6404),#6405,.F.)
#1899=ADVANCED_FACE('',(#6406),#6407,.F.)
#1900=ADVANCED_FACE('',(#6408),#6409,.F.)
#1901=ADVANCED_FACE('NONE',(#6410),#6411,.F.)
#1902=ADVANCED_FACE('',(#6412),#6413,.T.)
#1903=ADVANCED_FACE('',(#6414),#6415,.F.)
#1904=ADVANCED_FACE('NONE',(#6416),#6417,.F.)
#1905=ADVANCED_FACE('NONE',(#6418),#6419,.T.)
#1906=ADVANCED_FACE('',(#6420),#6421,.T.)
#1907=ADVANCED_FACE('',(#6422),#6423,.T.)
#1908=ADVANCED_FACE('NONE',(#6424),#6425,.F.)
#1909=ADVANCED_FACE('NONE',(#6426),#6427,.F.)
#1910=ADVANCED_FACE('NONE',(#6428),#6429,.T.)
#1911=ADVANCED_FACE('',(#6430),#6431,.F.)
#1912=ADVANCED_FACE('NONE',(#6432),#6433,.F.)
#1913=ADVANCED_FACE('NONE',(#6434),#6435,.F.)
#1914=ADVANCED_FACE('NONE',(#6436),#6437,.F.)
#1915=ADVANCED_FACE('NONE',(#6438),#6439,.F.)
#1916=ADVANCED_FACE('NONE',(#6440),#6441,.F.)
#1917=ADVANCED_FACE('NONE',(#6442),#6443,.F.)
#1918=ADVANCED_FACE('NONE',(#6444),#6445,.F.)
#1919=ADVANCED_FACE('NONE',(#6446),#6447,.F.)
#1920=ADVANCED_FACE('NONE',(#6448),#6449,.F.)
#1921=ADVANCED_FACE('NONE',(#6450),#6451,.F.)
#1922=SURFACE_SIDE_STYLE('',(#6452))
#1923=ADVANCED_FACE('',(#6453),#6454,.F.)
#1924=ADVANCED_FACE('NONE',(#6455),#6456,.F.)
#1925=ADVANCED_FACE('NONE',(#6457),#6458,.F.)
#1926=ADVANCED_FACE('NONE',(#6459),#6460,.F.)
#1927=ADVANCED_FACE('NONE',(#6461),#6462,.F.)
#1928=ADVANCED_FACE('NONE',(#6463),#6464,.F.)
#1929=ADVANCED_FACE('NONE',(#6465),#6466,.F.)
#1930=ADVANCED_FACE('NONE',(#6467),#6468,.F.)
#1931=ADVANCED_FACE('NONE',(#6469),#6470,.F.)
#1932=ADVANCED_FACE('NONE',(#6471),#6472,.F.)
#1933=ADVANCED_FACE('NONE',(#6473),#6474,.F.)
#1934=ADVANCED_FACE('NONE',(#6475),#6476,.F.)
#1935=ADVANCED_FACE('NONE',(#6477),#6478,.F.)
#1936=ADVANCED_FACE('NONE',(#6479),#6480,.F.)
#1937=ADVANCED_FACE('NONE',(#6481),#6482,.F.)
#1938=ADVANCED_FACE('NONE',(#6483),#6484,.F.)
#1939=ADVANCED_FACE('NONE',(#6485),#6486,.F.)
#1940=ADVANCED_FACE('NONE',(#6487),#6488,.F.)
#1941=ADVANCED_FACE('NONE',(#6489),#6490,.F.)
#1942=ADVANCED_FACE('NONE',(#6491),#6492,.F.)
#1943=ADVANCED_FACE('NONE',(#6493),#6494,.F.)
#1944=ADVANCED_FACE('',(#6495),#6496,.F.)
#1945=ADVANCED_FACE('',(#6497,#6498,#6499),#6500,.F.)
#1946=ADVANCED_FACE('NONE',(#6501),#6502,.F.)
#1947=ADVANCED_FACE('',(#6503),#6504,.F.)
#1948=ADVANCED_FACE('',(#6505,#6506,#6507),#6508,.T.)
#1949=ADVANCED_FACE('',(#6509),#6510,.T.)
#1950=ADVANCED_FACE('NONE',(#6511),#6512,.F.)
#1951=ADVANCED_FACE('',(#6513),#6514,.F.)
#1952=ADVANCED_FACE('',(#6515),#6516,.T.)
#1953=ADVANCED_FACE('',(#6517),#6518,.F.)
#1954=ADVANCED_FACE('',(#6519),#6520,.F.)
#1955=ADVANCED_FACE('NONE',(#6521),#6522,.F.)
#1956=ADVANCED_FACE('NONE',(#6523),#6524,.F.)
#1957=ADVANCED_FACE('NONE',(#6525),#6526,.F.)
#1958=ADVANCED_FACE('NONE',(#6527),#6528,.F.)
#1959=ADVANCED_FACE('NONE',(#6529),#6530,.F.)
#1960=ADVANCED_FACE('NONE',(#6531),#6532,.F.)
#1961=ADVANCED_FACE('NONE',(#6533),#6534,.F.)
#1962=ADVANCED_FACE('NONE',(#6535),#6536,.F.)
#1963=ADVANCED_FACE('NONE',(#6537),#6538,.F.)
#1964=ADVANCED_FACE('NONE',(#6539),#6540,.F.)
#1965=ADVANCED_FACE('NONE',(#6541),#6542,.F.)
#1966=ADVANCED_FACE('NONE',(#6543),#6544,.F.)
#1967=ADVANCED_FACE('NONE',(#6545),#6546,.F.)
#1968=ADVANCED_FACE('NONE',(#6547),#6548,.F.)
#1969=ADVANCED_FACE('NONE',(#6549),#6550,.F.)
#1970=ADVANCED_FACE('NONE',(#6551),#6552,.F.)
#1971=ADVANCED_FACE('NONE',(#6553),#6554,.F.)
#1972=ADVANCED_FACE('NONE',(#6555),#6556,.F.)
#1973=ADVANCED_FACE('NONE',(#6557),#6558,.F.)
#1974=ADVANCED_FACE('NONE',(#6559),#6560,.F.)
#1975=ADVANCED_FACE('NONE',(#6561),#6562,.F.)
#1976=ADVANCED_FACE('NONE',(#6563),#6564,.F.)
#1977=ADVANCED_FACE('NONE',(#6565),#6566,.F.)
#1978=ADVANCED_FACE('NONE',(#6567),#6568,.F.)
#1979=ADVANCED_FACE('NONE',(#6569),#6570,.F.)
#1980=ADVANCED_FACE('NONE',(#6571),#6572,.F.)
#1981=ADVANCED_FACE('NONE',(#6573),#6574,.F.)
#1982=ADVANCED_FACE('',(#6575),#6576,.F.)
#1983=ADVANCED_FACE('',(#6577),#6578,.T.)
#1984=ADVANCED_FACE('',(#6579),#6580,.T.)
#1985=ADVANCED_FACE('NONE',(#6581),#6582,.F.)
#1986=ADVANCED_FACE('NONE',(#6583),#6584,.F.)
#1987=ADVANCED_FACE('NONE',(#6585),#6586,.F.)
#1988=ADVANCED_FACE('NONE',(#6587),#6588,.F.)
#1989=ADVANCED_FACE('',(#6589),#6590,.F.)
#1990=ADVANCED_FACE('NONE',(#6591),#6592,.F.)
#1991=ADVANCED_FACE('NONE',(#6593),#6594,.F.)
#1992=ADVANCED_FACE('NONE',(#6595),#6596,.F.)
#1993=ADVANCED_FACE('NONE',(#6597),#6598,.F.)
#1994=ADVANCED_FACE('NONE',(#6599),#6600,.F.)
#1995=ADVANCED_FACE('NONE',(#6601),#6602,.F.)
#1996=ADVANCED_FACE('NONE',(#6603),#6604,.F.)
#1997=ADVANCED_FACE('NONE',(#6605),#6606,.F.)
#1998=ADVANCED_FACE('NONE',(#6607),#6608,.F.)
#1999=ADVANCED_FACE('NONE',(#6609),#6610,.F.)
#2000=SURFACE_SIDE_STYLE('',(#6611))
#2001=ADVANCED_FACE('',(#6612),#6613,.F.)
#2002=ADVANCED_FACE('',(#6614),#6615,.F.)
#2003=ADVANCED_FACE('NONE',(#6616),#6617,.F.)
#2004=ADVANCED_FACE('NONE',(#6618),#6619,.F.)
#2005=ADVANCED_FACE('NONE',(#6620),#6621,.F.)
#2006=ADVANCED_FACE('NONE',(#6622),#6623,.F.)
#2007=ADVANCED_FACE('NONE',(#6624),#6625,.F.)
#2008=ADVANCED_FACE('NONE',(#6626),#6627,.F.)
#2009=ADVANCED_FACE('NONE',(#6628),#6629,.F.)
#2010=ADVANCED_FACE('NONE',(#6630),#6631,.F.)
[truncated: 215,001 more rows]
